# Supplementary material for: Non-variable RNA deletion using the CRISPR-Cas9 technique demonstrated improved outcomes in human intestine single-cell RNA sequencing data, even at half sequencing depths
Source: Genomics Inform. 2025 May 20;23:14. doi: 10.1186/s44342-025-00043-6 (PMC12093678; doi:10.1186/s44342-025-00043-6)
Supplement: Supplementary file 5 — Supplementary Material 5: Supplementary Table S1. The list of guide RNAs. [file 44342_2025_43_MOESM5_ESM.xlsx]

## Sheet: Sheet1
List
ACTB
ACTG1
ADGRL3
ADGRL3-AS1
ALDOA
ANKRD30BL
ANXA2
AP000769.2
AP003352.1
ARHGAP30
ARMC9
ARPC2
ARPC3
ATP5F1D
ATP5F1E
ATP5MC2
ATP5MG
ATP5MPL
ATP5PF
B2M
BEST1
BEX3
BLOC1S3
BTF3
BTG1
CALM1
CALM2
CD48
CD63
CD81
CFL1
CHCHD2
CIRBP
COASY
CORO1A
COX4I1
COX6C
COX7C
CPNE4
CST3
CSTA
CTSS
CUTA
CYBA
DANT2
DBI
DDX5
DEGS2
DGKI
DHFR
DNAJB1
DNASE1L1
DSCAM
DYNLL1
EDF1
EEF1A1
EEF1B2
EEF1D
EEF1G
EEF2
EFCAB3
EIF1
EIF3E
EIF3K
EIF4A1
ELOB
ENO1
EPHA6
ESRP1
FAM107A
FAM25G
FAU
FCER1G
FCN1
FGFR2
FP236383.3
FP236383.4
FP236383.5
FP671120.4
FTH1
FTL
GABARAP
GALNT15
GAPDH
GAS5
GLIDR
GNAS
GNG12-AS1
GPC5-AS1
GPX4
GRB14
GREM1
GRID2
GSTP1
GUK1
H2AFZ
H3F3A
H3F3B
HINT1
HLA-G
HMGB1
HMGN1
HNRNPA1
HNRNPA2B1
HSP90AA1
HSP90AB1
HSPA8
HSPB1
HYPK
IFITM1
IL32
ITM2B
JUND
KLF2
KMT2E-AS1
KRT19
KRT5
LDHA
LDHB
LGALS1
LHFPL3
LIMCH1
LINC00558
LINC00685
LINC00970
LINC01023
LINC01138
LINC01320
LINC01500
LINC01609
LINC01739
LINC01871
LINC02067
LINC02428
LINC02739
LINC02742
LINC02869
LRP1B
LRRC3B
LRRC75A
LST1
MALAT1
MECOM
MGAT4C
MIF
MIF-AS1
MIR205HG
MMACHC
MT1E
MT2A
MT-ATP6
MT-CO1
MT-CO2
MT-CO3
MT-CYB
MT-ND1
MT-ND2
MT-ND3
MT-ND4
MT-ND5
MTRNR2L1
MTRNR2L10
MTRNR2L3
MTRNR2L6
MTRNR2L8
MYL12A
MYL12B
MYL6
MZT2B
NACA
NAP1L1
NDUFA13
NDUFA4
NDUFB2
NDUFB2-AS1
NEAT1
NME2
NOP53
NPM1
NRAV
NUDT8
OAZ1
PABPC1
PCDH11Y
PFDN5
PFN1
PKM
PLEKHA4
PLEKHA7
POTEG
PPIA
PRDX1
PSAP
PSMA7
PTCH2
PTMA
PTMS
PTPRC
RAC1
RACK1
RAN
RASAL2
RBFOX1
RBFOX2
RHEX
RNF128
ROBO2
ROR1-AS1
RPL10
RPL10A
RPL11
RPL12
RPL13
RPL13A
RPL14
RPL15
RPL17
RPL18
RPL18A
RPL19
RPL21
RPL22
RPL22L1
RPL23
RPL23A
RPL24
RPL26
RPL26L1
RPL27
RPL27A
RPL28
RPL29
RPL3
RPL30
RPL31
RPL32
RPL34
RPL35
RPL35A
RPL36
RPL36A
RPL36AL
RPL37
RPL37A
RPL38
RPL39
RPL4
RPL41
RPL5
RPL6
RPL7
RPL7A
RPL7L1
RPL8
RPL9
RPLP0
RPLP1
RPLP2
RPS10
RPS11
RPS12
RPS13
RPS14
RPS15
RPS15A
RPS16
RPS17
RPS18
RPS19
RPS19BP1
RPS2
RPS20
RPS21
RPS23
RPS24
RPS25
RPS26
RPS27
RPS27A
RPS27L
RPS28
RPS29
RPS3
RPS3A
RPS4X
RPS4Y1
RPS5
RPS6
RPS6KA1
RPS6KA3
RPS6KA4
RPS6KA5
RPS6KB1
RPS6KB2
RPS6KB2-AS1
RPS6KC1
RPS7
RPS8
RPS9
RPSA
S100A10
S100A11
S100A16
S100A2
S100A4
S100A6
SAT1
SEC62
SEMA3E
SERF2
SERINC4
SERPINA1
SET
SH3BGRL3
SH3D19
SKP1
SLC25A3
SLC25A5
SLC25A6
SLC26A3
SLC35F1
SLC4A2
SMAD7
SNHG29
SNHG31
SNHG5
SNX32
SRGN
SRP14
SRSF5
SUMO2
TEX11
THSD4-AS1
TMA7
TMSB10
TMSB4X
TOMM7
TPI1
TPT1
TRBC2
TSPAN9
TSPO
TUBB
TUBB1
TXN
TXNIP
TYROBP
UBA52
UBB
UBC
UQCRB
UQCRH
UQCRQ
USP2-AS1
YBX1
