# Supplementary material for: Non-variable RNA deletion using the CRISPR-Cas9 technique demonstrated improved outcomes in human intestine single-cell RNA sequencing data, even at half sequencing depths
Source: Genomics Inform. 2025 May 20;23:14. doi: 10.1186/s44342-025-00043-6 (PMC12093678; doi:10.1186/s44342-025-00043-6)
Supplement: Supplementary file 6 — Supplementary Material 6: Supplementary Table S2. Differentially expressed genes of epithelial cell in original data. [file 44342_2025_43_MOESM6_ESM.xlsx]

## Sheet: origianl_epi
	p_val	avg_log2FC	pct.1	pct.2	p_val_adj	cluster	gene
SLC26A3	0	2.50117	0.529	0.23	0	colonocyte	SLC26A3
FABP1	0	1.6836	0.844	0.593	0	colonocyte	FABP1
SLC9A3	0	2.5227	0.345	0.098	0	colonocyte	SLC9A3
AQP8	0	3.04469	0.332	0.093	0	colonocyte	AQP8
CEACAM7	0	1.83057	0.421	0.182	0	colonocyte	CEACAM7
SLC26A2	0	2.34344	0.451	0.232	0	colonocyte	SLC26A2
ANPEP	0	1.24064	0.455	0.263	0	colonocyte	ANPEP
KRT20	0	0.923553	0.56	0.372	0	colonocyte	KRT20
GCNT3	0	1.6011	0.361	0.182	0	colonocyte	GCNT3
CA1	0	2.24659	0.272	0.099	0	colonocyte	CA1
CA2	0	1.48968	0.567	0.394	0	colonocyte	CA2
HHLA2	0	2.13897	0.257	0.085	0	colonocyte	HHLA2
CLCA4	0	1.89192	0.3	0.136	0	colonocyte	CLCA4
PLAC8	0	1.54802	0.381	0.221	0	colonocyte	PLAC8
PIGR	0	0.638529	0.911	0.809	0	colonocyte	PIGR
PHGR1	0	1.41818	0.951	0.862	0	colonocyte	PHGR1
MT-ND5	0	0.495233	0.982	0.971	0	colonocyte	MT-ND5
MT-ND2	0	0.460618	0.985	0.977	0	colonocyte	MT-ND2
MT-ND1	0	0.445673	0.988	0.981	0	colonocyte	MT-ND1
MT-ND4L	0	0.495658	0.993	0.989	0	colonocyte	MT-ND4L
MT-ND3	0	0.442636	0.972	0.969	0	colonocyte	MT-ND3
MT-CYB	0	0.44683	0.995	0.992	0	colonocyte	MT-CYB
MTRNR2L12	0	0.549867	0.999	0.997	0	colonocyte	MTRNR2L12
MT-CO3	0	0.520297	0.996	0.994	0	colonocyte	MT-CO3
MT-ND4	0	0.503185	0.996	0.994	0	colonocyte	MT-ND4
MT-ATP6	0	0.43978	0.998	0.997	0	colonocyte	MT-ATP6
MT-CO1	0	0.590864	1	1	0	colonocyte	MT-CO1
MT-CO2	0	0.64417	0.999	0.999	0	colonocyte	MT-CO2
PRAP1	1.1e-297	1.46357	0.337	0.202	3.51e-293	colonocyte	PRAP1
LGALS3	8.92e-296	0.575148	0.83	0.755	2.86e-291	colonocyte	LGALS3
CDHR5	2.6e-287	0.878473	0.49	0.35	8.33e-283	colonocyte	CDHR5
CEACAM1	3.29e-260	1.05378	0.345	0.204	1.06e-255	colonocyte	CEACAM1
FXYD3	2.93e-254	0.900034	0.57	0.504	9.4e-250	colonocyte	FXYD3
C19orf33	2.4e-251	1.01155	0.51	0.428	7.7e-247	colonocyte	C19orf33
PKIB	5.05e-244	1.40025	0.35	0.234	1.62e-239	colonocyte	PKIB
MT-ATP8	7.45e-244	0.461106	0.827	0.799	2.39e-239	colonocyte	MT-ATP8
TSPAN1	1.54e-235	0.944152	0.503	0.417	4.93e-231	colonocyte	TSPAN1
HPGD	3.08e-235	1.39243	0.278	0.154	9.88e-231	colonocyte	HPGD
AC009133.1	5.95e-235	1.64504	0.254	0.137	1.91e-230	colonocyte	AC009133.1
KRT19	1.21e-223	0.879062	0.61	0.546	3.88e-219	colonocyte	KRT19
NEAT1	3.29e-214	0.709208	0.708	0.685	1.05e-209	colonocyte	NEAT1
MGLL	2.52e-205	0.861528	0.5	0.414	8.07e-201	colonocyte	MGLL
TMSB4X	3.52e-198	0.435208	0.819	0.762	1.13e-193	colonocyte	TMSB4X
FLNB	4.55e-195	0.990347	0.499	0.43	1.46e-190	colonocyte	FLNB
CES2	5.4e-192	1.12525	0.389	0.299	1.73e-187	colonocyte	CES2
IL32	3.51e-190	1.23715	0.359	0.258	1.13e-185	colonocyte	IL32
SELENOP	1.49e-184	0.934541	0.266	0.153	4.78e-180	colonocyte	SELENOP
DST	1.84e-184	0.846473	0.434	0.33	5.91e-180	colonocyte	DST
TRIM31	2.24e-181	1.04668	0.285	0.174	7.18e-177	colonocyte	TRIM31
CGN	1.11e-179	1.16505	0.331	0.23	3.56e-175	colonocyte	CGN
SELENBP1	2.63e-173	1.25817	0.502	0.456	8.45e-169	colonocyte	SELENBP1
SLC4A4	3.81e-169	1.07176	0.464	0.398	1.22e-164	colonocyte	SLC4A4
ETNK1	5.03e-167	1.26945	0.448	0.395	1.61e-162	colonocyte	ETNK1
PCSK5	1.37e-161	0.809766	0.449	0.359	4.38e-157	colonocyte	PCSK5
MT-ND6	8.47e-161	0.46928	0.746	0.709	2.71e-156	colonocyte	MT-ND6
AHNAK	1.06e-149	0.817057	0.512	0.454	3.39e-145	colonocyte	AHNAK
AC073050.1	6.56e-144	1.23853	0.282	0.193	2.1e-139	colonocyte	AC073050.1
CAPN8	2.49e-140	1.02542	0.29	0.2	7.98e-136	colonocyte	CAPN8
AHCYL2	4.95e-133	1.22054	0.323	0.247	1.59e-128	colonocyte	AHCYL2
MISP	8.53e-129	0.876106	0.447	0.392	2.73e-124	colonocyte	MISP
APPL2	5.43e-127	1.18975	0.291	0.211	1.74e-122	colonocyte	APPL2
CEACAM5	4e-124	0.763274	0.549	0.517	1.28e-119	colonocyte	CEACAM5
GDA	5.19e-123	0.821295	0.254	0.165	1.66e-118	colonocyte	GDA
SDCBP2	6.83e-119	0.523629	0.366	0.272	2.19e-114	colonocyte	SDCBP2
ASS1	2.61e-112	1.02565	0.377	0.312	8.38e-108	colonocyte	ASS1
AMN	6.14e-112	1.05473	0.36	0.305	1.97e-107	colonocyte	AMN
PID1	1.74e-109	1.35575	0.264	0.194	5.57e-105	colonocyte	PID1
MUC12	3.18e-108	0.867305	0.526	0.487	1.02e-103	colonocyte	MUC12
ZZEF1	3.65e-104	0.840865	0.364	0.297	1.17e-99	colonocyte	ZZEF1
NDRG1	4.92e-103	1.03869	0.34	0.276	1.58e-98	colonocyte	NDRG1
MYH14	8.67e-103	0.550556	0.565	0.544	2.78e-98	colonocyte	MYH14
JCHAIN	2.37e-102	0.751046	0.341	0.257	7.6e-98	colonocyte	JCHAIN
BSG	8.84e-101	0.711954	0.53	0.511	2.83e-96	colonocyte	BSG
IFI27	2.72e-97	0.647484	0.611	0.592	8.71e-93	colonocyte	IFI27
TJP3	3.09e-95	0.728461	0.373	0.31	9.91e-91	colonocyte	TJP3
PPARG	1.33e-91	0.723855	0.424	0.377	4.28e-87	colonocyte	PPARG
PLEC	5.88e-89	0.696085	0.468	0.421	1.88e-84	colonocyte	PLEC
TCF7L2	3.14e-87	0.637345	0.498	0.466	1.01e-82	colonocyte	TCF7L2
DOCK1	6.39e-87	0.796703	0.412	0.364	2.05e-82	colonocyte	DOCK1
CLDN7	5.97e-86	0.439368	0.609	0.59	1.91e-81	colonocyte	CLDN7
GNA11	1.02e-85	1.17413	0.279	0.223	3.28e-81	colonocyte	GNA11
CCL28	7.8e-81	0.863884	0.276	0.213	2.5e-76	colonocyte	CCL28
ATP8A1	1.69e-79	0.99069	0.264	0.203	5.43e-75	colonocyte	ATP8A1
PLCE1	1.06e-78	0.815921	0.362	0.311	3.41e-74	colonocyte	PLCE1
ADAMTSL1	3.03e-77	0.858779	0.311	0.253	9.71e-73	colonocyte	ADAMTSL1
S100A10	7.44e-77	0.341633	0.749	0.702	2.38e-72	colonocyte	S100A10
KRT8	1.91e-73	0.379798	0.8	0.815	6.11e-69	colonocyte	KRT8
UGP2	2.81e-73	1.05822	0.343	0.306	9e-69	colonocyte	UGP2
BICDL2	7.41e-70	0.786057	0.305	0.251	2.37e-65	colonocyte	BICDL2
LGALS4	1.03e-69	0.355741	0.841	0.792	3.32e-65	colonocyte	LGALS4
PRSS3	2.11e-69	0.573934	0.434	0.402	6.78e-65	colonocyte	PRSS3
LIMA1	2.88e-69	0.666757	0.451	0.434	9.22e-65	colonocyte	LIMA1
PLS1	5.16e-69	0.802863	0.426	0.405	1.66e-64	colonocyte	PLS1
S100A6	1.89e-66	0.290148	0.879	0.875	6.05e-62	colonocyte	S100A6
MXI1	3.6e-66	0.727358	0.258	0.2	1.15e-61	colonocyte	MXI1
LLGL2	6.18e-66	0.49494	0.554	0.557	1.98e-61	colonocyte	LLGL2
MTRNR2L8	1.57e-65	0.596852	0.404	0.354	5.04e-61	colonocyte	MTRNR2L8
PDZK1IP1	3.5e-65	0.390004	0.176	0.258	1.12e-60	colonocyte	PDZK1IP1
IGHA1	4.35e-63	0.680282	0.28	0.219	1.4e-58	colonocyte	IGHA1
MICAL2	1.43e-61	0.601144	0.336	0.284	4.6e-57	colonocyte	MICAL2
CTSD	1.66e-61	0.699757	0.428	0.416	5.31e-57	colonocyte	CTSD
SFN	1.28e-60	0.98718	0.345	0.312	4.1e-56	colonocyte	SFN
KIAA1671	3.06e-60	0.607185	0.367	0.322	9.8e-56	colonocyte	KIAA1671
AGPAT2	4.22e-60	0.82606	0.369	0.341	1.35e-55	colonocyte	AGPAT2
FBLIM1	6.82e-58	0.704168	0.325	0.28	2.19e-53	colonocyte	FBLIM1
HSD11B2	2.15e-57	0.902115	0.36	0.337	6.88e-53	colonocyte	HSD11B2
TMEM45B	2.26e-55	0.555916	0.387	0.352	7.25e-51	colonocyte	TMEM45B
ACTN4	4.41e-55	0.412685	0.581	0.585	1.41e-50	colonocyte	ACTN4
SLC44A4	2.05e-54	0.62302	0.44	0.431	6.58e-50	colonocyte	SLC44A4
MVP	8.73e-54	0.666271	0.426	0.417	2.8e-49	colonocyte	MVP
EXOC6B	1.21e-52	0.740634	0.308	0.263	3.88e-48	colonocyte	EXOC6B
TMEM54	6.27e-52	0.502319	0.505	0.493	2.01e-47	colonocyte	TMEM54
NT5C2	9.53e-52	0.975825	0.292	0.255	3.05e-47	colonocyte	NT5C2
ABCC3	2.23e-51	0.487172	0.442	0.42	7.14e-47	colonocyte	ABCC3
INAVA	2.44e-51	0.77946	0.252	0.206	7.83e-47	colonocyte	INAVA
IGKC	5.63e-51	0.41457	0.342	0.291	1.8e-46	colonocyte	IGKC
HK2	9.1e-51	0.851914	0.274	0.23	2.92e-46	colonocyte	HK2
CLIC5	9.32e-51	0.392728	0.26	0.202	2.99e-46	colonocyte	CLIC5
GPA33	3.48e-50	0.606494	0.386	0.358	1.11e-45	colonocyte	GPA33
NR3C2	1.25e-47	0.472908	0.546	0.548	4.01e-43	colonocyte	NR3C2
LINC00278	7.24e-46	0.564297	0.296	0.249	2.32e-41	colonocyte	LINC00278
PIP5K1B	3e-43	0.546214	0.432	0.413	9.61e-39	colonocyte	PIP5K1B
PLEKHA7	2.13e-42	0.583183	0.351	0.315	6.81e-38	colonocyte	PLEKHA7
ATP10B	3.52e-42	0.780421	0.367	0.347	1.13e-37	colonocyte	ATP10B
TDP2	1.56e-41	0.646981	0.318	0.285	4.99e-37	colonocyte	TDP2
POLD4	1.67e-41	0.549239	0.447	0.443	5.36e-37	colonocyte	POLD4
DDAH2	4.89e-41	0.289364	0.189	0.257	1.57e-36	colonocyte	DDAH2
CAST	2.39e-40	0.435298	0.515	0.526	7.65e-36	colonocyte	CAST
FTH1	3.87e-39	0.37062	0.878	0.857	1.24e-34	colonocyte	FTH1
SLC20A1	1.49e-38	0.611988	0.322	0.291	4.78e-34	colonocyte	SLC20A1
RRBP1	4.65e-38	0.406397	0.539	0.545	1.49e-33	colonocyte	RRBP1
TMPRSS2	6.75e-38	0.694268	0.364	0.343	2.17e-33	colonocyte	TMPRSS2
MAST2	4.17e-37	0.557835	0.327	0.293	1.34e-32	colonocyte	MAST2
FP671120.4	8.2e-37	0.630898	0.277	0.238	2.63e-32	colonocyte	FP671120.4
PHYKPL	1.68e-35	0.496264	0.313	0.279	5.39e-31	colonocyte	PHYKPL
ACOX1	1.82e-35	0.731434	0.26	0.227	5.83e-31	colonocyte	ACOX1
SMIM22	3.98e-35	0.520804	0.485	0.498	1.28e-30	colonocyte	SMIM22
CBR1	4.9e-35	0.33067	0.213	0.287	1.57e-30	colonocyte	CBR1
EIF4EBP2	1.05e-34	0.343703	0.194	0.259	3.38e-30	colonocyte	EIF4EBP2
NAMPT	2.96e-32	0.295589	0.203	0.268	9.5e-28	colonocyte	NAMPT
SLC22A18	1.17e-31	0.538995	0.317	0.293	3.75e-27	colonocyte	SLC22A18
CLTB	2.56e-31	0.599875	0.402	0.4	8.2e-27	colonocyte	CLTB
ANO9	1.16e-30	0.632834	0.274	0.244	3.71e-26	colonocyte	ANO9
CHP1	2.16e-29	0.887536	0.304	0.293	6.91e-25	colonocyte	CHP1
DSC2	1.16e-28	0.559252	0.416	0.419	3.72e-24	colonocyte	DSC2
ETHE1	1.45e-28	0.615873	0.404	0.402	4.65e-24	colonocyte	ETHE1
SPTBN1	6.35e-28	0.454855	0.467	0.472	2.04e-23	colonocyte	SPTBN1
SULT1B1	2.3e-27	0.806651	0.252	0.23	7.36e-23	colonocyte	SULT1B1
INF2	6.42e-27	0.59795	0.306	0.285	2.06e-22	colonocyte	INF2
PLPP1	2.69e-26	0.610063	0.278	0.253	8.63e-22	colonocyte	PLPP1
ARL6IP5	6.73e-26	0.342637	0.194	0.254	2.16e-21	colonocyte	ARL6IP5
SIPA1L3	1.9e-25	0.373389	0.395	0.378	6.1e-21	colonocyte	SIPA1L3
PRR13	1.93e-25	0.548171	0.413	0.421	6.18e-21	colonocyte	PRR13
PCK1	6.95e-24	0.730916	0.314	0.302	2.23e-19	colonocyte	PCK1
CHMP2A	2.04e-23	0.281824	0.227	0.291	6.55e-19	colonocyte	CHMP2A
PIGZ	2.77e-23	0.553497	0.302	0.286	8.86e-19	colonocyte	PIGZ
RIOK3	3.29e-23	0.576767	0.328	0.315	1.05e-18	colonocyte	RIOK3
PARM1	3.08e-22	0.707669	0.257	0.235	9.89e-18	colonocyte	PARM1
RHOC	5.6e-22	0.597768	0.377	0.379	1.79e-17	colonocyte	RHOC
MARCKS	7.25e-22	0.548292	0.406	0.414	2.33e-17	colonocyte	MARCKS
B4GALNT3	1.31e-21	0.581616	0.284	0.264	4.2e-17	colonocyte	B4GALNT3
DNM2	2.47e-21	0.297685	0.5	0.512	7.91e-17	colonocyte	DNM2
GPRC5A	3.75e-21	0.840022	0.293	0.283	1.2e-16	colonocyte	GPRC5A
CD59	1.1e-20	0.400672	0.225	0.286	3.54e-16	colonocyte	CD59
USP53	1.36e-20	0.674652	0.319	0.308	4.35e-16	colonocyte	USP53
NR2F6	1.4e-20	0.28742	0.224	0.284	4.5e-16	colonocyte	NR2F6
CDH17	5.07e-20	0.382484	0.427	0.437	1.63e-15	colonocyte	CDH17
SQOR	6.94e-20	0.256284	0.275	0.347	2.23e-15	colonocyte	SQOR
ATP6V0D1	4.43e-19	0.270358	0.213	0.269	1.42e-14	colonocyte	ATP6V0D1
CSTB	8.27e-19	0.536228	0.419	0.434	2.65e-14	colonocyte	CSTB
EZR	2.06e-18	0.30326	0.543	0.564	6.61e-14	colonocyte	EZR
ERBIN	5.32e-18	0.613807	0.297	0.284	1.7e-13	colonocyte	ERBIN
HDHD3	6.04e-18	0.583989	0.334	0.333	1.93e-13	colonocyte	HDHD3
SRI	1.77e-17	0.315082	0.526	0.539	5.69e-13	colonocyte	SRI
ARF3	5.91e-17	0.284045	0.207	0.259	1.9e-12	colonocyte	ARF3
MYL12B	7.19e-17	0.420505	0.476	0.496	2.31e-12	colonocyte	MYL12B
PDE3A	7.51e-17	0.515331	0.313	0.3	2.41e-12	colonocyte	PDE3A
CAMK2N1	3.61e-16	0.342734	0.483	0.505	1.16e-11	colonocyte	CAMK2N1
PSMD1	4.44e-16	0.331279	0.211	0.261	1.42e-11	colonocyte	PSMD1
ATP1B3	6.27e-16	0.813875	0.261	0.254	2.01e-11	colonocyte	ATP1B3
HMGCS2	8.64e-16	0.576346	0.331	0.33	2.77e-11	colonocyte	HMGCS2
KTN1	1.02e-15	0.488297	0.421	0.44	3.27e-11	colonocyte	KTN1
SEMA6A	1.51e-15	0.514925	0.292	0.279	4.83e-11	colonocyte	SEMA6A
AL138963.4	1.55e-15	0.390069	0.25	0.308	4.98e-11	colonocyte	AL138963.4
STK24	1.69e-15	0.586621	0.389	0.401	5.41e-11	colonocyte	STK24
BTBD9	9.92e-15	0.367202	0.284	0.266	3.18e-10	colonocyte	BTBD9
PRR15L	1.6e-14	0.251525	0.247	0.302	5.13e-10	colonocyte	PRR15L
CAPN1	1.76e-14	0.250488	0.245	0.301	5.65e-10	colonocyte	CAPN1
LPCAT4	3.7e-14	0.325401	0.217	0.268	1.19e-09	colonocyte	LPCAT4
SMAD3	4.89e-14	0.417791	0.25	0.23	1.57e-09	colonocyte	SMAD3
EPB41L2	6.99e-14	0.331496	0.22	0.269	2.24e-09	colonocyte	EPB41L2
ACAA1	9.09e-14	0.723267	0.269	0.264	2.91e-09	colonocyte	ACAA1
VAMP8	9.89e-14	0.280281	0.307	0.376	3.17e-09	colonocyte	VAMP8
CD24	1.03e-13	0.35879	0.554	0.577	3.31e-09	colonocyte	CD24
MYO1C	1.06e-13	0.27753	0.21	0.257	3.4e-09	colonocyte	MYO1C
EXT1	1.07e-13	0.404267	0.431	0.441	3.43e-09	colonocyte	EXT1
ACSS2	2.36e-13	0.546636	0.301	0.298	7.56e-09	colonocyte	ACSS2
ACSL5	3.08e-13	0.266379	0.283	0.344	9.87e-09	colonocyte	ACSL5
PYGB	3.11e-13	0.620919	0.289	0.285	9.98e-09	colonocyte	PYGB
ACAA2	7.04e-13	0.678479	0.329	0.34	2.26e-08	colonocyte	ACAA2
ATP1B1	8.4e-13	0.417302	0.439	0.463	2.69e-08	colonocyte	ATP1B1
CTSA	2.47e-12	0.90154	0.268	0.271	7.93e-08	colonocyte	CTSA
MXD1	2.76e-12	0.333971	0.287	0.27	8.84e-08	colonocyte	MXD1
MTUS1	3.92e-12	0.631487	0.303	0.302	1.26e-07	colonocyte	MTUS1
MYH9	4.41e-12	0.293033	0.539	0.574	1.41e-07	colonocyte	MYH9
GIPC1	5.43e-12	0.675693	0.28	0.281	1.74e-07	colonocyte	GIPC1
GRAMD2B	5.76e-12	0.546082	0.252	0.241	1.85e-07	colonocyte	GRAMD2B
PRELID2	1.11e-11	0.377446	0.405	0.417	3.57e-07	colonocyte	PRELID2
TXNIP	1.43e-11	0.282022	0.253	0.304	4.59e-07	colonocyte	TXNIP
TP53I3	1.53e-11	0.58026	0.26	0.256	4.9e-07	colonocyte	TP53I3
KLF6	1.78e-11	0.367335	0.476	0.494	5.7e-07	colonocyte	KLF6
RBM47	2.03e-11	0.375745	0.437	0.46	6.5e-07	colonocyte	RBM47
TST	2.39e-11	0.506775	0.409	0.431	7.68e-07	colonocyte	TST
CA12	4.37e-11	0.559138	0.352	0.364	1.4e-06	colonocyte	CA12
LARGE1	5.28e-11	0.330834	0.324	0.313	1.69e-06	colonocyte	LARGE1
PLXNB2	5.32e-11	0.431675	0.285	0.278	1.71e-06	colonocyte	PLXNB2
KIF13B	6.71e-11	0.428176	0.345	0.348	2.15e-06	colonocyte	KIF13B
SLC9A3R1	2.3e-10	0.666528	0.252	0.247	7.37e-06	colonocyte	SLC9A3R1
DENND1A	2.71e-10	0.400119	0.284	0.274	8.68e-06	colonocyte	DENND1A
DOCK5	5.08e-10	0.499827	0.287	0.282	1.63e-05	colonocyte	DOCK5
MGST3	6.34e-10	0.26652	0.327	0.39	2.03e-05	colonocyte	MGST3
CD2AP	7.74e-10	0.408056	0.407	0.428	2.48e-05	colonocyte	CD2AP
AKAP13	1.17e-09	0.388475	0.46	0.487	3.74e-05	colonocyte	AKAP13
CAPN2	1.55e-09	0.463806	0.332	0.339	4.97e-05	colonocyte	CAPN2
BAIAP2L1	1.84e-09	0.612687	0.318	0.325	5.9e-05	colonocyte	BAIAP2L1
PDXK	2.15e-09	0.364036	0.232	0.278	6.9e-05	colonocyte	PDXK
KIF16B	2.35e-09	0.427872	0.275	0.268	7.53e-05	colonocyte	KIF16B
MUC1	4.07e-09	0.368166	0.245	0.293	0.000130384	colonocyte	MUC1
MAML2	4.98e-09	0.381035	0.359	0.364	0.000159758	colonocyte	MAML2
CMBL	6.21e-09	0.427757	0.25	0.303	0.000199215	colonocyte	CMBL
MIER1	1.31e-08	0.281172	0.24	0.286	0.000419449	colonocyte	MIER1
ST14	1.39e-08	0.334036	0.474	0.508	0.0004452	colonocyte	ST14
CFLAR	1.87e-08	0.256277	0.215	0.253	0.000600668	colonocyte	CFLAR
LMO7	7.83e-08	0.551488	0.337	0.348	0.00250838	colonocyte	LMO7
CLSTN1	1.11e-07	0.520509	0.268	0.267	0.00356747	colonocyte	CLSTN1
TMPRSS4	1.12e-07	0.664351	0.296	0.308	0.00358809	colonocyte	TMPRSS4
C10orf99	2.07e-07	0.427305	0.375	0.385	0.00663217	colonocyte	C10orf99
SH3RF1	2.15e-07	0.481144	0.318	0.324	0.00687707	colonocyte	SH3RF1
CYSTM1	2.33e-07	0.276783	0.469	0.506	0.0074567	colonocyte	CYSTM1
PPARA	3.54e-07	0.538036	0.258	0.257	0.0113618	colonocyte	PPARA
UACA	4.27e-07	0.31886	0.22	0.258	0.0136959	colonocyte	UACA
PDCD6IP	4.31e-07	0.505626	0.332	0.348	0.0138232	colonocyte	PDCD6IP
MAGI3	8.53e-07	0.369458	0.397	0.417	0.0273329	colonocyte	MAGI3
SERINC2	1.06e-06	0.449282	0.36	0.381	0.0338672	colonocyte	SERINC2
RHPN2	1.25e-06	0.333638	0.279	0.327	0.0400815	colonocyte	RHPN2
ABHD17C	1.51e-06	0.329856	0.267	0.314	0.048493	colonocyte	ABHD17C
CHMP4B	1.6e-06	0.304137	0.259	0.303	0.0514193	colonocyte	CHMP4B
IQGAP2	2.33e-06	0.541816	0.264	0.268	0.0745499	colonocyte	IQGAP2
PDE8A	5.77e-06	0.37718	0.366	0.381	0.184893	colonocyte	PDE8A
CTNND1	2.61e-05	0.30753	0.442	0.477	0.837927	colonocyte	CTNND1
CDC42SE2	2.67e-05	0.461782	0.31	0.321	0.855741	colonocyte	CDC42SE2
PPP1R16A	3.82e-05	0.331209	0.24	0.279	1	colonocyte	PPP1R16A
HEPH	4.29e-05	0.322999	0.319	0.327	1	colonocyte	HEPH
VPS13A	4.91e-05	0.39102	0.339	0.352	1	colonocyte	VPS13A
MAP3K13	0.000100627	0.313876	0.284	0.329	1	colonocyte	MAP3K13
PTPRF	0.000220816	0.360628	0.373	0.396	1	colonocyte	PTPRF
MAL2	0.000228991	0.418741	0.268	0.313	1	colonocyte	MAL2
STXBP2	0.000266337	0.259342	0.251	0.289	1	colonocyte	STXBP2
SH3RF2	0.000274358	0.404254	0.254	0.293	1	colonocyte	SH3RF2
SEPTIN9	0.000279158	0.303109	0.307	0.353	1	colonocyte	SEPTIN9
SMAP1	0.000475868	0.261706	0.287	0.332	1	colonocyte	SMAP1
STAP2	0.000592071	0.328878	0.296	0.344	1	colonocyte	STAP2
ITPRID2	0.00079247	0.51359	0.283	0.297	1	colonocyte	ITPRID2
PHACTR2	0.000822193	0.428635	0.311	0.324	1	colonocyte	PHACTR2
S100A14	0.000831329	0.388668	0.391	0.417	1	colonocyte	S100A14
CDH1	0.0010042	0.310044	0.418	0.453	1	colonocyte	CDH1
MICAL3	0.00123988	0.37339	0.3	0.308	1	colonocyte	MICAL3
COMTD1	0.00139995	0.313067	0.286	0.324	1	colonocyte	COMTD1
GOLM1	0.0016538	0.291523	0.422	0.457	1	colonocyte	GOLM1
LITAF	0.00167332	0.329043	0.255	0.292	1	colonocyte	LITAF
NR5A2	0.00171381	0.428156	0.275	0.285	1	colonocyte	NR5A2
MAOA	0.00183948	0.430468	0.279	0.327	1	colonocyte	MAOA
PTTG1IP	0.00199142	0.343613	0.322	0.373	1	colonocyte	PTTG1IP
CAB39	0.00241341	0.494934	0.266	0.276	1	colonocyte	CAB39
MAP2K2	0.00310746	0.303921	0.333	0.386	1	colonocyte	MAP2K2
CAP1	0.003204	0.407485	0.275	0.317	1	colonocyte	CAP1
CDC42BPB	0.00417936	0.353001	0.222	0.251	1	colonocyte	CDC42BPB
PACSIN2	0.00571797	0.436446	0.278	0.29	1	colonocyte	PACSIN2
KIAA1522	0.0062077	0.325554	0.268	0.306	1	colonocyte	KIAA1522
DENND1B	0.00642085	0.418555	0.261	0.269	1	colonocyte	DENND1B
VPS37B	0.00662055	0.273362	0.28	0.316	1	colonocyte	VPS37B
FBXO34	0.00771939	0.37816	0.339	0.362	1	colonocyte	FBXO34
CBLC	0.00778575	0.349866	0.259	0.295	1	colonocyte	CBLC
SLC25A24	0.00780268	0.401884	0.248	0.283	1	colonocyte	SLC25A24
ACADS	0.00780353	0.441855	0.267	0.309	1	colonocyte	ACADS
MOB3B	0.00921299	0.383354	0.26	0.267	1	colonocyte	MOB3B
ABHD3	0.009434	0.352952	0.27	0.278	1	colonocyte	ABHD3
HNF4A	0.00988679	0.270732	0.384	0.41	1	colonocyte	HNF4A
MUC17	0	4.50359	0.785	0.077	0	enterocyte	MUC17
SELENOP1	0	3.10416	0.866	0.223	0	enterocyte	SELENOP
ALDOB	0	5.62994	0.648	0.035	0	enterocyte	ALDOB
TFF1	0	4.10023	0.705	0.094	0	enterocyte	TFF1
MDK	0	3.03688	0.826	0.234	0	enterocyte	MDK
CEACAM6	0	2.72472	0.787	0.206	0	enterocyte	CEACAM6
CDA	0	3.51468	0.623	0.089	0	enterocyte	CDA
SERPINA1	0	3.36064	0.611	0.11	0	enterocyte	SERPINA1
TIMP2	0	3.13301	0.562	0.069	0	enterocyte	TIMP2
SLC15A1	0	4.35734	0.42	0.027	0	enterocyte	SLC15A1
AL365226.2	0	3.81419	0.393	0.035	0	enterocyte	AL365226.2
TM4SF20	0	5.35382	0.361	0.015	0	enterocyte	TM4SF20
FABP6	0	7.7625	0.344	0.01	0	enterocyte	FABP6
XKR9	0	3.18465	0.357	0.04	0	enterocyte	XKR9
TM6SF2	0	3.6662	0.336	0.029	0	enterocyte	TM6SF2
CYP3A4	0	6.7249	0.269	0.004	0	enterocyte	CYP3A4
LINC01709	0	4.16756	0.254	0.014	0	enterocyte	LINC01709
FGL2	0	3.34425	0.254	0.021	0	enterocyte	FGL2
PLAAT4	5.2e-299	2.94176	0.643	0.141	1.67e-294	enterocyte	PLAAT4
DUOX2	4.26e-284	2.70303	0.646	0.149	1.37e-279	enterocyte	DUOX2
SLC6A20	2.53e-270	3.43678	0.264	0.026	8.11e-266	enterocyte	SLC6A20
DUOXA2	1.02e-258	2.59665	0.551	0.112	3.28e-254	enterocyte	DUOXA2
CDHR2	1.19e-244	2.25963	0.797	0.26	3.82e-240	enterocyte	CDHR2
ISG20	5.88e-243	2.47455	0.613	0.147	1.88e-238	enterocyte	ISG20
TRIM311	3.68e-242	2.20941	0.782	0.243	1.18e-237	enterocyte	TRIM31
ACHE	5.67e-241	2.8089	0.362	0.052	1.82e-236	enterocyte	ACHE
CD68	3.13e-238	3.04752	0.421	0.074	1e-233	enterocyte	CD68
SLC40A1	3.51e-236	2.7689	0.57	0.136	1.12e-231	enterocyte	SLC40A1
CA4	6.04e-235	2.22832	0.83	0.289	1.94e-230	enterocyte	CA4
BIRC3	2.47e-232	2.71112	0.577	0.136	7.91e-228	enterocyte	BIRC3
PMP22	1.76e-229	3.73299	0.261	0.03	5.64e-225	enterocyte	PMP22
HKDC1	8.88e-227	2.6286	0.523	0.113	2.85e-222	enterocyte	HKDC1
PRAP11	2.02e-226	2.58702	0.802	0.288	6.49e-222	enterocyte	PRAP1
HPGD1	1.73e-223	2.26121	0.736	0.233	5.54e-219	enterocyte	HPGD
ABCG2	7.15e-219	2.74253	0.433	0.08	2.29e-214	enterocyte	ABCG2
ENTPD8	6.36e-218	2.48613	0.49	0.101	2.04e-213	enterocyte	ENTPD8
MUC13	1.91e-216	2.18172	0.846	0.364	6.13e-212	enterocyte	MUC13
C11orf86	3.67e-214	2.77012	0.343	0.052	1.18e-209	enterocyte	C11orf86
CTSE	1.88e-210	3.49059	0.28	0.037	6.02e-206	enterocyte	CTSE
APOL1	4.76e-204	3.21088	0.367	0.063	1.52e-199	enterocyte	APOL1
SLC6A8	2.5e-203	2.56029	0.59	0.159	8.01e-199	enterocyte	SLC6A8
AL136456.1	2.67e-203	3.06075	0.323	0.049	8.55e-199	enterocyte	AL136456.1
CYP3A5	1.86e-197	2.31738	0.798	0.332	5.95e-193	enterocyte	CYP3A5
HDAC9	1.25e-195	2.03635	0.451	0.09	3.99e-191	enterocyte	HDAC9
MUC121	4.37e-190	2.14652	0.908	0.509	1.4e-185	enterocyte	MUC12
ISG15	5.65e-190	2.22469	0.574	0.153	1.81e-185	enterocyte	ISG15
MXD11	9.96e-186	1.94041	0.754	0.276	3.19e-181	enterocyte	MXD1
IL321	5.29e-182	2.00694	0.811	0.321	1.7e-177	enterocyte	IL32
HLA-A	1.34e-181	1.79672	0.946	0.68	4.31e-177	enterocyte	HLA-A
RHOF	7.96e-178	2.06569	0.502	0.121	2.55e-173	enterocyte	RHOF
TRANK1	5.33e-176	2.07974	0.623	0.188	1.71e-171	enterocyte	TRANK1
TSPAN11	7.19e-176	2.05998	0.861	0.471	2.3e-171	enterocyte	TSPAN1
CHST5	9.04e-176	2.73773	0.423	0.095	2.9e-171	enterocyte	CHST5
PI3	6.96e-173	2.49834	0.5	0.127	2.23e-168	enterocyte	PI3
SECTM1	7.6e-173	2.16163	0.451	0.1	2.43e-168	enterocyte	SECTM1
NEAT11	9.94e-173	1.84944	0.926	0.698	3.19e-168	enterocyte	NEAT1
TYMP	3.22e-170	2.0044	0.634	0.202	1.03e-165	enterocyte	TYMP
CDHR51	7.6e-169	1.54705	0.903	0.44	2.44e-164	enterocyte	CDHR5
IFI271	9.49e-164	1.69811	0.934	0.601	3.04e-159	enterocyte	IFI27
PTPRH	5.63e-163	1.83387	0.628	0.197	1.81e-158	enterocyte	PTPRH
SH3D21	1.31e-160	2.37914	0.41	0.092	4.2e-156	enterocyte	SH3D21
GDA1	2.74e-160	1.77533	0.67	0.221	8.78e-156	enterocyte	GDA
TMC5	3.14e-158	1.87038	0.777	0.343	1.01e-153	enterocyte	TMC5
MYO15B	6.89e-154	1.41108	0.852	0.365	2.21e-149	enterocyte	MYO15B
GK	6.4e-152	2.36332	0.446	0.114	2.05e-147	enterocyte	GK
GPRC5A1	3.18e-149	2.09613	0.693	0.285	1.02e-144	enterocyte	GPRC5A
CTSD1	6.1e-148	1.91475	0.795	0.42	1.95e-143	enterocyte	CTSD
TMIGD1	2.24e-147	2.13908	0.416	0.098	7.18e-143	enterocyte	TMIGD1
CLCA41	6.82e-147	1.64594	0.69	0.243	2.18e-142	enterocyte	CLCA4
COL17A1	1.31e-146	1.9136	0.58	0.186	4.2e-142	enterocyte	COL17A1
AOC1	2.58e-146	2.06306	0.674	0.273	8.28e-142	enterocyte	AOC1
MEP1A	3.53e-146	2.14068	0.523	0.155	1.13e-141	enterocyte	MEP1A
SDCBP21	3.56e-146	1.91674	0.754	0.331	1.14e-141	enterocyte	SDCBP2
PLAUR	1.24e-144	2.21401	0.508	0.149	3.96e-140	enterocyte	PLAUR
EMP1	1.65e-144	2.06296	0.567	0.183	5.3e-140	enterocyte	EMP1
PTPRR	1.88e-142	1.58098	0.536	0.149	6.03e-138	enterocyte	PTPRR
DENND5B	6.97e-142	1.91958	0.451	0.117	2.23e-137	enterocyte	DENND5B
GSN	1.54e-141	1.84133	0.725	0.307	4.92e-137	enterocyte	GSN
GUCA2A	6.08e-141	1.47307	0.752	0.302	1.95e-136	enterocyte	GUCA2A
ANPEP1	1.01e-137	2.49392	0.77	0.39	3.23e-133	enterocyte	ANPEP
MISP1	1.77e-135	1.52165	0.815	0.425	5.67e-131	enterocyte	MISP
GCNT31	5.88e-135	1.59103	0.725	0.299	1.88e-130	enterocyte	GCNT3
PLAC81	6.48e-135	1.63621	0.756	0.325	2.08e-130	enterocyte	PLAC8
CEACAM51	2.97e-134	1.69446	0.877	0.535	9.53e-130	enterocyte	CEACAM5
ABTB2	9.73e-134	1.96947	0.436	0.115	3.12e-129	enterocyte	ABTB2
MUC3A	3.65e-129	1.95644	0.759	0.384	1.17e-124	enterocyte	MUC3A
HHLA21	1.61e-128	1.60465	0.589	0.199	5.15e-124	enterocyte	HHLA2
MYO7B	3.6e-127	1.52315	0.779	0.371	1.15e-122	enterocyte	MYO7B
DST1	3.71e-126	1.28669	0.83	0.396	1.19e-121	enterocyte	DST
HLA-B	6.48e-126	1.45009	0.956	0.722	2.08e-121	enterocyte	HLA-B
BTNL8	1.43e-123	1.69803	0.53	0.17	4.59e-119	enterocyte	BTNL8
LMO71	3.17e-123	1.81277	0.711	0.336	1.02e-118	enterocyte	LMO7
ABCG1	7.75e-123	2.06376	0.336	0.077	2.48e-118	enterocyte	ABCG1
MGAM2	1.42e-122	1.46464	0.459	0.126	4.54e-118	enterocyte	MGAM2
IL22RA1	2.33e-121	2.22997	0.303	0.065	7.46e-117	enterocyte	IL22RA1
CYP2S1	7.31e-121	2.75198	0.316	0.074	2.34e-116	enterocyte	CYP2S1
POLD41	5.56e-120	1.58123	0.797	0.442	1.78e-115	enterocyte	POLD4
SMIM5	2.69e-118	1.6109	0.439	0.122	8.61e-114	enterocyte	SMIM5
PRSS31	2.58e-117	1.54778	0.775	0.42	8.26e-113	enterocyte	PRSS3
C19orf331	1.49e-116	1.46258	0.83	0.48	4.79e-112	enterocyte	C19orf33
LCN2	1.95e-116	2.37708	0.625	0.275	6.27e-112	enterocyte	LCN2
DUSP5	1.27e-115	2.05803	0.348	0.086	4.08e-111	enterocyte	DUSP5
FBXO32	1.72e-115	1.78513	0.515	0.174	5.5e-111	enterocyte	FBXO32
CST3	7.34e-115	1.39522	0.879	0.572	2.35e-110	enterocyte	CST3
CAMK2N11	1.05e-114	1.42722	0.831	0.486	3.36e-110	enterocyte	CAMK2N1
PNPLA2	1.09e-114	1.58001	0.693	0.315	3.49e-110	enterocyte	PNPLA2
EPS8	1.19e-113	1.679	0.761	0.413	3.81e-109	enterocyte	EPS8
SQSTM1	5.81e-113	1.55493	0.851	0.521	1.86e-108	enterocyte	SQSTM1
RHOC1	4.9e-112	1.74201	0.725	0.374	1.57e-107	enterocyte	RHOC
HLA-C	1.46e-110	1.42153	0.923	0.66	4.69e-106	enterocyte	HLA-C
SI	3.49e-109	2.8998	0.297	0.07	1.12e-104	enterocyte	SI
LPIN2	3.79e-109	1.83903	0.511	0.183	1.21e-104	enterocyte	LPIN2
MYH141	2.58e-108	1.15653	0.9	0.554	8.28e-104	enterocyte	MYH14
TENT5A	1.11e-107	2.15291	0.426	0.135	3.54e-103	enterocyte	TENT5A
NABP1	1.74e-107	1.93969	0.392	0.112	5.59e-103	enterocyte	NABP1
KRT201	4.72e-107	1.12621	0.898	0.496	1.51e-102	enterocyte	KRT20
SLCO2A1	3.98e-104	1.4674	0.403	0.113	1.28e-99	enterocyte	SLCO2A1
HLA-F	8.96e-104	1.7008	0.648	0.307	2.87e-99	enterocyte	HLA-F
GPA331	1.69e-103	1.50474	0.723	0.373	5.42e-99	enterocyte	GPA33
MALL	1.7e-103	1.77909	0.515	0.188	5.45e-99	enterocyte	MALL
SLC1A1	2.23e-102	1.79541	0.372	0.104	7.16e-98	enterocyte	SLC1A1
EGLN3	1.56e-100	1.91334	0.531	0.213	5.01e-96	enterocyte	EGLN3
B3GALT5	1.59e-100	1.75691	0.354	0.097	5.11e-96	enterocyte	B3GALT5
BNIP5	1.22e-98	1.8818	0.431	0.141	3.92e-94	enterocyte	BNIP5
LINC01559	1.47e-98	1.58843	0.372	0.104	4.71e-94	enterocyte	LINC01559
SLC16A3	1.58e-98	1.89969	0.426	0.14	5.06e-94	enterocyte	SLC16A3
SEMA3B	2.14e-97	1.88068	0.433	0.142	6.88e-93	enterocyte	SEMA3B
XRN1	3.77e-96	1.44082	0.561	0.223	1.21e-91	enterocyte	XRN1
EXOC6B1	5.97e-96	1.65327	0.63	0.29	1.91e-91	enterocyte	EXOC6B
LRP10	8.15e-96	1.75305	0.574	0.258	2.61e-91	enterocyte	LRP10
PTTG1IP1	1.22e-95	1.64001	0.657	0.334	3.91e-91	enterocyte	PTTG1IP
S100A61	1.37e-95	1.25006	0.995	0.876	4.38e-91	enterocyte	S100A6
LAMB3	1.4e-95	1.54972	0.561	0.229	4.5e-91	enterocyte	LAMB3
ADM	3.74e-95	2.10664	0.374	0.115	1.2e-90	enterocyte	ADM
SERINC21	4.55e-95	1.46253	0.695	0.363	1.46e-90	enterocyte	SERINC2
AREG	5.99e-95	1.83646	0.533	0.213	1.92e-90	enterocyte	AREG
THRB	9.27e-95	1.47393	0.426	0.133	2.97e-90	enterocyte	THRB
EFHD2	1.75e-94	1.38328	0.716	0.38	5.62e-90	enterocyte	EFHD2
TRIM31-AS1	2.57e-93	2.0683	0.266	0.062	8.24e-89	enterocyte	TRIM31-AS1
TMEM117	4.52e-93	1.44567	0.597	0.251	1.45e-88	enterocyte	TMEM117
FRMD3	1.14e-92	1.70969	0.32	0.084	3.66e-88	enterocyte	FRMD3
MALAT1	2e-92	0.789617	0.975	0.981	6.41e-88	enterocyte	MALAT1
PLIN3	4.92e-92	1.889	0.49	0.192	1.58e-87	enterocyte	PLIN3
TM4SF1	6.43e-92	2.35579	0.261	0.061	2.06e-87	enterocyte	TM4SF1
SPATS2L	3.23e-91	1.3478	0.71	0.376	1.04e-86	enterocyte	SPATS2L
INAVA1	1.33e-90	1.55175	0.557	0.234	4.27e-86	enterocyte	INAVA
HIST1H1C	3.68e-90	1.55813	0.507	0.195	1.18e-85	enterocyte	HIST1H1C
ABHD31	4.07e-90	1.63892	0.592	0.268	1.3e-85	enterocyte	ABHD3
RIOK31	8.33e-90	1.46745	0.648	0.32	2.67e-85	enterocyte	RIOK3
SPINT1	1.54e-89	1.47285	0.685	0.372	4.95e-85	enterocyte	SPINT1
GUCA2B	1.64e-87	0.521088	0.48	0.165	5.27e-83	enterocyte	GUCA2B
CEACAM71	1.82e-87	1.09871	0.726	0.341	5.84e-83	enterocyte	CEACAM7
BTNL3	3.57e-87	1.71465	0.434	0.153	1.14e-82	enterocyte	BTNL3
CLDN71	7.24e-87	1.09228	0.862	0.6	2.32e-82	enterocyte	CLDN7
VEGFA	1.81e-86	1.68447	0.559	0.249	5.8e-82	enterocyte	VEGFA
PLA2G2A	1.85e-86	1.90531	0.493	0.195	5.94e-82	enterocyte	PLA2G2A
HIST1H2AC	2.9e-86	1.51873	0.538	0.225	9.31e-82	enterocyte	HIST1H2AC
S100P	3.24e-86	1.87935	0.352	0.106	1.04e-81	enterocyte	S100P
HERC4	3.33e-86	1.43006	0.582	0.257	1.07e-81	enterocyte	HERC4
CLIC51	9.81e-86	1.3391	0.574	0.238	3.14e-81	enterocyte	CLIC5
CYSTM11	1.25e-85	1.25643	0.792	0.477	4.01e-81	enterocyte	CYSTM1
TMCC3	1.31e-85	1.77565	0.374	0.118	4.19e-81	enterocyte	TMCC3
PDZD3	1.58e-85	1.41217	0.487	0.18	5.08e-81	enterocyte	PDZD3
LYPD8	3.74e-85	2.14676	0.444	0.164	1.2e-80	enterocyte	LYPD8
MUC2	3.86e-85	1.80717	0.41	0.137	1.24e-80	enterocyte	MUC2
CCDC68	4.81e-85	1.41487	0.552	0.234	1.54e-80	enterocyte	CCDC68
CDKN1A	7.41e-85	1.51257	0.566	0.257	2.38e-80	enterocyte	CDKN1A
SMPDL3A	8.24e-85	1.86902	0.411	0.146	2.64e-80	enterocyte	SMPDL3A
STOM	7.97e-84	1.73741	0.267	0.067	2.55e-79	enterocyte	STOM
SLC30A10	9.53e-84	1.68168	0.362	0.11	3.06e-79	enterocyte	SLC30A10
NOS2	1.15e-83	1.83998	0.343	0.105	3.69e-79	enterocyte	NOS2
CD2AP1	1.84e-83	1.28544	0.728	0.41	5.91e-79	enterocyte	CD2AP
CYP2C18	2.04e-83	2.19652	0.298	0.083	6.54e-79	enterocyte	CYP2C18
FMO5	1.16e-82	1.89741	0.397	0.138	3.72e-78	enterocyte	FMO5
TCF7L21	1.74e-82	1.13129	0.813	0.484	5.56e-78	enterocyte	TCF7L2
CLDN4	2.38e-82	1.32011	0.864	0.59	7.62e-78	enterocyte	CLDN4
TNFRSF21	2.92e-82	1.81666	0.408	0.144	9.37e-78	enterocyte	TNFRSF21
SMPD1	5.97e-82	1.73685	0.305	0.085	1.91e-77	enterocyte	SMPD1
LGALS3BP	1.05e-81	1.3297	0.697	0.386	3.38e-77	enterocyte	LGALS3BP
IL2RG	1.51e-81	1.6392	0.361	0.115	4.85e-77	enterocyte	IL2RG
DDX60L	2.99e-81	1.82043	0.344	0.107	9.6e-77	enterocyte	DDX60L
CASP5	8.12e-81	1.76201	0.354	0.112	2.6e-76	enterocyte	CASP5
ERRFI1	9.7e-81	1.49523	0.503	0.208	3.11e-76	enterocyte	ERRFI1
PHGR11	1.14e-80	0.768166	0.997	0.922	3.64e-76	enterocyte	PHGR1
CLDN23	2.54e-80	2.06467	0.407	0.147	8.15e-76	enterocyte	CLDN23
PLEC1	2.62e-80	1.28086	0.775	0.449	8.4e-76	enterocyte	PLEC
PRR131	3.87e-80	1.28311	0.721	0.412	1.24e-75	enterocyte	PRR13
SLC9A3R11	4.46e-80	1.57547	0.543	0.247	1.43e-75	enterocyte	SLC9A3R1
CD55	4.77e-80	1.47012	0.618	0.306	1.53e-75	enterocyte	CD55
SEMA6A1	1.29e-79	1.55988	0.59	0.284	4.14e-75	enterocyte	SEMA6A
FHL2	4.12e-79	1.67134	0.541	0.248	1.32e-74	enterocyte	FHL2
ERO1A	6.51e-79	2.18324	0.411	0.156	2.09e-74	enterocyte	ERO1A
FTH11	1.79e-77	1.59326	0.954	0.871	5.75e-73	enterocyte	FTH1
UACA1	2.06e-77	1.53448	0.523	0.228	6.62e-73	enterocyte	UACA
MAX	5.8e-77	1.59026	0.434	0.168	1.86e-72	enterocyte	MAX
CRIP1	4.25e-76	1.74168	0.657	0.351	1.36e-71	enterocyte	CRIP1
RNF213	5.32e-76	1.26346	0.689	0.371	1.71e-71	enterocyte	RNF213
ITGB4	6.53e-76	1.56623	0.584	0.293	2.09e-71	enterocyte	ITGB4
SMAD31	8.18e-76	1.17837	0.554	0.24	2.62e-71	enterocyte	SMAD3
ASS11	1.05e-75	1.41067	0.664	0.353	3.37e-71	enterocyte	ASS1
XDH	1.16e-75	1.34877	0.41	0.146	3.71e-71	enterocyte	XDH
SULT1A2	3.3e-75	1.79747	0.367	0.124	1.06e-70	enterocyte	SULT1A2
SMIM2-AS1	5.44e-75	1.34479	0.436	0.158	1.74e-70	enterocyte	SMIM2-AS1
TPK1	8.73e-75	1.63896	0.405	0.147	2.8e-70	enterocyte	TPK1
RALGPS2	1.24e-74	1.2078	0.631	0.309	3.98e-70	enterocyte	RALGPS2
GBP3	3.19e-74	1.78508	0.372	0.131	1.02e-69	enterocyte	GBP3
CTSZ	6.93e-74	1.59542	0.574	0.293	2.22e-69	enterocyte	CTSZ
MXI11	4.41e-73	1.11767	0.551	0.236	1.41e-68	enterocyte	MXI1
MYO1E	4.68e-73	1.08499	0.798	0.511	1.5e-68	enterocyte	MYO1E
PPARD	3.25e-72	1.6019	0.392	0.142	1.04e-67	enterocyte	PPARD
TSPAN3	7.31e-72	1.27959	0.674	0.385	2.34e-67	enterocyte	TSPAN3
FABP2	8.45e-72	2.75843	0.351	0.125	2.71e-67	enterocyte	FABP2
SCIN	1.36e-71	1.28174	0.475	0.189	4.35e-67	enterocyte	SCIN
TMEM37	3.11e-71	1.99152	0.341	0.116	9.96e-67	enterocyte	TMEM37
KRT191	4.02e-71	1.20856	0.854	0.587	1.29e-66	enterocyte	KRT19
ZNF292	6.05e-71	1.58203	0.544	0.262	1.94e-66	enterocyte	ZNF292
SNX9	7.23e-71	1.3129	0.567	0.278	2.32e-66	enterocyte	SNX9
NECTIN2	2.61e-70	1.77818	0.451	0.197	8.37e-66	enterocyte	NECTIN2
LINC002781	2.62e-70	1.15181	0.597	0.277	8.39e-66	enterocyte	LINC00278
UBC	3.29e-70	0.997012	0.872	0.619	1.05e-65	enterocyte	UBC
SLC44A41	1.41e-69	1.06788	0.731	0.434	4.53e-65	enterocyte	SLC44A4
TMPRSS21	1.49e-69	1.21934	0.651	0.354	4.77e-65	enterocyte	TMPRSS2
EPS8L2	1.53e-69	0.989677	0.718	0.4	4.91e-65	enterocyte	EPS8L2
MUC20	1.59e-69	1.63727	0.469	0.2	5.09e-65	enterocyte	MUC20
AK1	2.3e-69	1.69285	0.405	0.156	7.37e-65	enterocyte	AK1
TNIP1	2.75e-69	1.3397	0.544	0.259	8.81e-65	enterocyte	TNIP1
P4HA1	3.53e-69	1.78359	0.352	0.124	1.13e-64	enterocyte	P4HA1
SMIM221	1.66e-68	1.13183	0.757	0.486	5.32e-64	enterocyte	SMIM22
TP53INP2	3.19e-68	1.58091	0.364	0.129	1.02e-63	enterocyte	TP53INP2
ERBIN1	3.69e-68	1.2675	0.589	0.289	1.18e-63	enterocyte	ERBIN
EFNA1	3.94e-68	2.49321	0.439	0.191	1.26e-63	enterocyte	EFNA1
TIMP1	4.65e-68	1.5852	0.338	0.113	1.49e-63	enterocyte	TIMP1
ABCB1	4.82e-68	1.53636	0.459	0.192	1.55e-63	enterocyte	ABCB1
PRSS23	7.94e-68	1.45415	0.348	0.12	2.55e-63	enterocyte	PRSS23
FABP11	1.32e-67	0.886312	0.97	0.763	4.22e-63	enterocyte	FABP1
LINC01133	3.59e-67	1.30601	0.487	0.209	1.15e-62	enterocyte	LINC01133
CXADR	4.41e-67	1.55546	0.492	0.227	1.41e-62	enterocyte	CXADR
CDC14A	1.89e-66	1.69043	0.348	0.121	6.05e-62	enterocyte	CDC14A
PSAP	3.36e-66	1.14324	0.664	0.385	1.08e-61	enterocyte	PSAP
NEDD9	5.81e-66	1.58362	0.466	0.207	1.86e-61	enterocyte	NEDD9
SLC26A31	6.98e-66	0.927247	0.764	0.431	2.24e-61	enterocyte	SLC26A3
C1QTNF12	1.68e-65	1.71805	0.285	0.088	5.38e-61	enterocyte	C1QTNF12
SLC37A1	4.24e-65	1.30689	0.538	0.259	1.36e-60	enterocyte	SLC37A1
TTC39B	5.74e-65	1.50371	0.403	0.159	1.84e-60	enterocyte	TTC39B
MGLL1	6.11e-65	0.882942	0.797	0.469	1.96e-60	enterocyte	MGLL
EZR1	7.01e-65	0.994196	0.813	0.547	2.25e-60	enterocyte	EZR
AGPAT21	8.79e-65	1.33438	0.636	0.357	2.82e-60	enterocyte	AGPAT2
PAG1	1.13e-64	1.1829	0.495	0.21	3.63e-60	enterocyte	PAG1
SH3BGRL3	1.93e-64	1.12142	0.795	0.538	6.19e-60	enterocyte	SH3BGRL3
DDX60	2.16e-64	1.55261	0.38	0.142	6.91e-60	enterocyte	DDX60
UBB	3.49e-64	1.38663	0.79	0.534	1.12e-59	enterocyte	UBB
PFKP	4.99e-64	1.38014	0.482	0.215	1.6e-59	enterocyte	PFKP
CNKSR3	6.82e-64	1.58468	0.411	0.165	2.19e-59	enterocyte	CNKSR3
YPEL3	7.56e-64	1.46643	0.413	0.168	2.42e-59	enterocyte	YPEL3
OGDH	1.24e-63	1.44983	0.507	0.241	3.96e-59	enterocyte	OGDH
HLA-E	1.47e-63	1.1611	0.733	0.465	4.71e-59	enterocyte	HLA-E
MICALL2	1.5e-63	1.33914	0.51	0.237	4.81e-59	enterocyte	MICALL2
USP531	4.42e-63	1.31215	0.587	0.312	1.42e-58	enterocyte	USP53
PARP14	5.23e-63	1.41171	0.407	0.163	1.68e-58	enterocyte	PARP14
RELB	5.23e-63	1.57685	0.343	0.123	1.68e-58	enterocyte	RELB
RNF144A	6.01e-63	1.44571	0.277	0.085	1.93e-58	enterocyte	RNF144A
CFDP1	6.74e-63	1.38906	0.554	0.285	2.16e-58	enterocyte	CFDP1
LHFPL2	9.93e-63	1.14982	0.479	0.208	3.18e-58	enterocyte	LHFPL2
TMEM45B1	1.09e-62	1.03973	0.659	0.373	3.48e-58	enterocyte	TMEM45B
LARGE11	1.13e-62	1.2414	0.61	0.317	3.62e-58	enterocyte	LARGE1
PDZK1IP11	1.68e-62	2.39946	0.426	0.199	5.39e-58	enterocyte	PDZK1IP1
EPCAM	1.82e-62	1.01128	0.88	0.624	5.82e-58	enterocyte	EPCAM
DSC21	2.91e-62	1.14373	0.68	0.413	9.34e-58	enterocyte	DSC2
LGALS31	1e-61	0.957049	0.951	0.805	3.22e-57	enterocyte	LGALS3
PDGFA	4.83e-61	1.46123	0.439	0.194	1.55e-56	enterocyte	PDGFA
KIAA1211	7.24e-61	1.53077	0.38	0.148	2.32e-56	enterocyte	KIAA1211
RCAN1	8.83e-61	1.59439	0.348	0.129	2.83e-56	enterocyte	RCAN1
C2orf88	1.17e-60	1.56978	0.374	0.145	3.74e-56	enterocyte	C2orf88
DGAT1	1.38e-60	1.44647	0.515	0.253	4.42e-56	enterocyte	DGAT1
TNFSF10	2.6e-60	1.34048	0.539	0.274	8.34e-56	enterocyte	TNFSF10
EPS8L3	2.93e-60	1.19502	0.61	0.336	9.4e-56	enterocyte	EPS8L3
SAMD9	3.78e-60	1.2438	0.293	0.094	1.21e-55	enterocyte	SAMD9
KIAA16711	4.44e-60	0.992138	0.654	0.349	1.42e-55	enterocyte	KIAA1671
SLC51B	5.21e-60	1.58189	0.31	0.105	1.67e-55	enterocyte	SLC51B
OPTN	5.24e-60	1.19283	0.498	0.233	1.68e-55	enterocyte	OPTN
CDKN2B	6.08e-60	1.21722	0.42	0.169	1.95e-55	enterocyte	CDKN2B
HK21	8.39e-60	1.50014	0.516	0.257	2.69e-55	enterocyte	HK2
MARVELD3	1.3e-59	1.37611	0.492	0.236	4.18e-55	enterocyte	MARVELD3
ACVRL1	1.88e-59	1.67454	0.326	0.119	6.01e-55	enterocyte	ACVRL1
PLS11	3.38e-58	1.07956	0.685	0.417	1.08e-53	enterocyte	PLS1
HLA-DRB1	3.38e-58	1.3825	0.503	0.239	1.08e-53	enterocyte	HLA-DRB1
RALGDS	1.15e-57	1.50716	0.344	0.131	3.68e-53	enterocyte	RALGDS
FXYD31	1.89e-57	1.04423	0.793	0.546	6.07e-53	enterocyte	FXYD3
BARX2	7.5e-57	1.48216	0.344	0.131	2.4e-52	enterocyte	BARX2
MIR194-2HG	1.65e-56	1.21843	0.439	0.189	5.3e-52	enterocyte	MIR194-2HG
EDN3	2.46e-56	1.80402	0.297	0.105	7.89e-52	enterocyte	EDN3
ITPRID21	3.46e-56	1.3605	0.533	0.284	1.11e-51	enterocyte	ITPRID2
GRN	5.31e-56	1.20992	0.61	0.356	1.7e-51	enterocyte	GRN
CFB	5.43e-56	2.16365	0.289	0.103	1.74e-51	enterocyte	CFB
KRT81	6.18e-56	0.749321	0.956	0.803	1.98e-51	enterocyte	KRT8
LSR	8.17e-56	1.23738	0.587	0.333	2.62e-51	enterocyte	LSR
PKN2	8.81e-56	1.16265	0.634	0.372	2.83e-51	enterocyte	PKN2
SUSD6	1.08e-55	1.28953	0.362	0.142	3.47e-51	enterocyte	SUSD6
KLF61	1.83e-55	1.08725	0.733	0.479	5.85e-51	enterocyte	KLF6
SLC3A1	2.31e-55	1.82193	0.261	0.085	7.42e-51	enterocyte	SLC3A1
UPP1	2.8e-55	1.37153	0.436	0.195	8.98e-51	enterocyte	UPP1
PRSS8	4.11e-55	1.39829	0.525	0.28	1.32e-50	enterocyte	PRSS8
ARSA	5.03e-54	1.4728	0.359	0.148	1.61e-49	enterocyte	ARSA
ARFGAP3	7.16e-54	1.84047	0.275	0.096	2.29e-49	enterocyte	ARFGAP3
TTC7A	7.16e-54	1.52958	0.269	0.09	2.3e-49	enterocyte	TTC7A
NFKBIZ	2.21e-53	0.910907	0.574	0.305	7.09e-49	enterocyte	NFKBIZ
TNFRSF1A	2.57e-53	1.33324	0.423	0.194	8.24e-49	enterocyte	TNFRSF1A
CLSTN11	2.61e-53	1.11722	0.52	0.264	8.35e-49	enterocyte	CLSTN1
TOR1AIP2	3.29e-53	1.55686	0.384	0.165	1.05e-48	enterocyte	TOR1AIP2
CLTB1	4.09e-53	1.08546	0.659	0.398	1.31e-48	enterocyte	CLTB
PIAS1	6.16e-53	1.4166	0.403	0.178	1.97e-48	enterocyte	PIAS1
MYLK	8.06e-53	1.11171	0.338	0.124	2.58e-48	enterocyte	MYLK
CGN1	8.66e-53	0.998443	0.572	0.296	2.78e-48	enterocyte	CGN
PTPRB	1.06e-52	1.30998	0.325	0.122	3.38e-48	enterocyte	PTPRB
B2M	1.12e-52	0.998695	0.966	0.848	3.59e-48	enterocyte	B2M
MGAT5	1.25e-52	1.30301	0.498	0.243	4e-48	enterocyte	MGAT5
STK241	1.75e-52	0.962591	0.659	0.39	5.62e-48	enterocyte	STK24
SPAG9	2.45e-52	0.957346	0.611	0.346	7.84e-48	enterocyte	SPAG9
BTBD91	7.08e-52	0.997803	0.544	0.275	2.27e-47	enterocyte	BTBD9
PDLIM5	1.09e-51	0.934977	0.657	0.4	3.48e-47	enterocyte	PDLIM5
DHRS9	1.26e-51	1.35665	0.377	0.153	4.03e-47	enterocyte	DHRS9
LNX1	2.1e-51	1.79265	0.31	0.119	6.73e-47	enterocyte	LNX1
MYL12B1	2.19e-51	1.03582	0.73	0.479	7.03e-47	enterocyte	MYL12B
PLXNB21	2.33e-51	1.15872	0.533	0.28	7.46e-47	enterocyte	PLXNB2
HSD17B2	2.51e-51	1.29748	0.461	0.217	8.05e-47	enterocyte	HSD17B2
CES21	3.25e-51	1.05965	0.623	0.357	1.04e-46	enterocyte	CES2
TUBB2A	3.89e-51	1.81404	0.297	0.113	1.25e-46	enterocyte	TUBB2A
SMIM31	4.22e-51	1.78425	0.316	0.125	1.35e-46	enterocyte	SMIM31
MYOF	4.46e-51	1.56596	0.311	0.118	1.43e-46	enterocyte	MYOF
PDCD6IP1	5.72e-51	1.06971	0.587	0.334	1.83e-46	enterocyte	PDCD6IP
DOCK51	6.69e-51	1.08126	0.539	0.282	2.15e-46	enterocyte	DOCK5
ST141	1.24e-50	0.901319	0.731	0.481	3.99e-46	enterocyte	ST14
C12orf75	1.95e-50	1.55425	0.387	0.177	6.26e-46	enterocyte	C12orf75
SLC25A23	3.2e-50	1.6247	0.359	0.155	1.02e-45	enterocyte	SLC25A23
SLC22A181	3.97e-50	1.09812	0.554	0.307	1.27e-45	enterocyte	SLC22A18
EHBP1L1	6.81e-50	1.16788	0.415	0.184	2.18e-45	enterocyte	EHBP1L1
RIPK1	7.07e-50	1.10296	0.444	0.209	2.27e-45	enterocyte	RIPK1
TSPAN8	8.23e-50	0.951023	0.833	0.545	2.64e-45	enterocyte	TSPAN8
PLOD2	8.98e-50	1.18046	0.462	0.224	2.88e-45	enterocyte	PLOD2
ABHD17B	1.07e-49	1.83578	0.293	0.111	3.42e-45	enterocyte	ABHD17B
LPGAT1	1.52e-49	1.67336	0.356	0.154	4.87e-45	enterocyte	LPGAT1
NUDT4	1.58e-49	1.21026	0.539	0.302	5.07e-45	enterocyte	NUDT4
VPS13A1	2.23e-49	1.0673	0.592	0.34	7.15e-45	enterocyte	VPS13A
VILL	2.4e-49	1.1959	0.462	0.227	7.7e-45	enterocyte	VILL
ATP1B11	2.5e-49	0.886872	0.698	0.444	8.03e-45	enterocyte	ATP1B1
SCNN1A	7.97e-49	1.18114	0.443	0.211	2.56e-44	enterocyte	SCNN1A
FOXO3	9.62e-49	1.27112	0.502	0.26	3.08e-44	enterocyte	FOXO3
LAMA3	1.85e-48	0.896496	0.48	0.231	5.93e-44	enterocyte	LAMA3
NEDD4L	1.92e-48	1.26948	0.61	0.373	6.14e-44	enterocyte	NEDD4L
GUK1	2.81e-48	1.02727	0.605	0.358	9.01e-44	enterocyte	GUK1
PIP5K1B1	3.4e-48	0.884687	0.684	0.423	1.09e-43	enterocyte	PIP5K1B
FNDC3B	4.83e-48	1.00774	0.634	0.376	1.55e-43	enterocyte	FNDC3B
RESF1	5.66e-48	1.63398	0.321	0.131	1.81e-43	enterocyte	RESF1
SLC2A13	6.91e-48	1.20649	0.472	0.238	2.21e-43	enterocyte	SLC2A13
2025-03-03	6.96e-48	1.38761	0.52	0.285	2.23e-43	enterocyte	2025-03-03
GPX4	8.59e-48	1.37953	0.566	0.337	2.75e-43	enterocyte	GPX4
TBC1D1	1.11e-47	1.3459	0.366	0.158	3.55e-43	enterocyte	TBC1D1
CCL281	1.68e-47	1.21462	0.487	0.253	5.4e-43	enterocyte	CCL28
STAT6	2.72e-47	1.18147	0.444	0.217	8.73e-43	enterocyte	STAT6
MAP1LC3B	4.16e-47	1.1209	0.477	0.251	1.33e-42	enterocyte	MAP1LC3B
GPD2	4.44e-47	1.2631	0.39	0.176	1.42e-42	enterocyte	GPD2
PKIB1	4.94e-47	1.03389	0.559	0.311	1.59e-42	enterocyte	PKIB
F11R	5.14e-47	1.43067	0.426	0.216	1.65e-42	enterocyte	F11R
ZFAND3	7.37e-47	0.831992	0.638	0.372	2.36e-42	enterocyte	ZFAND3
FAM13A	8.29e-47	1.61722	0.431	0.218	2.66e-42	enterocyte	FAM13A
RHPN21	1.26e-46	1.09082	0.533	0.291	4.05e-42	enterocyte	RHPN2
VAMP81	1.6e-46	1.23443	0.554	0.326	5.12e-42	enterocyte	VAMP8
PARP12	2.19e-46	1.22131	0.346	0.144	7.01e-42	enterocyte	PARP12
AMN1	2.24e-46	1.05859	0.585	0.34	7.2e-42	enterocyte	AMN
ABCC5	5.73e-46	1.50773	0.29	0.111	1.84e-41	enterocyte	ABCC5
FBLIM11	1.16e-45	0.835258	0.567	0.307	3.71e-41	enterocyte	FBLIM1
PPP2CB	1.41e-45	1.13584	0.387	0.177	4.53e-41	enterocyte	PPP2CB
ARL14	2.56e-45	1.73642	0.313	0.129	8.2e-41	enterocyte	ARL14
ETV6	2.83e-45	1.03483	0.621	0.376	9.08e-41	enterocyte	ETV6
MEF2D	2.86e-45	1.40027	0.274	0.102	9.16e-41	enterocyte	MEF2D
REEP3	2.96e-45	1.50626	0.366	0.169	9.49e-41	enterocyte	REEP3
BAIAP2L2	3.11e-45	1.28986	0.444	0.226	9.97e-41	enterocyte	BAIAP2L2
IRF1	3.6e-45	1.10626	0.518	0.278	1.16e-40	enterocyte	IRF1
TINAGL1	4.41e-45	1.44442	0.382	0.181	1.41e-40	enterocyte	TINAGL1
COMTD11	6.28e-45	1.1481	0.525	0.295	2.01e-40	enterocyte	COMTD1
SLC5A1	6.35e-45	2.14633	0.274	0.107	2.04e-40	enterocyte	SLC5A1
CASP10	7.32e-45	1.33776	0.259	0.093	2.35e-40	enterocyte	CASP10
INF21	1.86e-44	0.941028	0.538	0.297	5.97e-40	enterocyte	INF2
CDH11	1.95e-44	0.920088	0.666	0.426	6.26e-40	enterocyte	CDH1
SLC25A25	2.5e-44	1.30239	0.295	0.116	8.02e-40	enterocyte	SLC25A25
SYTL2	3.19e-44	0.933852	0.502	0.266	1.02e-39	enterocyte	SYTL2
RETREG1	6.23e-44	1.45695	0.33	0.142	2e-39	enterocyte	RETREG1
RAP1B	6.35e-44	0.977526	0.552	0.319	2.04e-39	enterocyte	RAP1B
CTNNA1	6.93e-44	0.797148	0.669	0.425	2.22e-39	enterocyte	CTNNA1
PITPNM1	8.52e-44	1.46798	0.289	0.114	2.73e-39	enterocyte	PITPNM1
CDC42EP5	9.12e-44	1.03134	0.68	0.438	2.92e-39	enterocyte	CDC42EP5
SCNN1B	1.04e-43	1.17136	0.282	0.105	3.34e-39	enterocyte	SCNN1B
TMBIM1	1.09e-43	1.26976	0.4	0.197	3.51e-39	enterocyte	TMBIM1
NT5C21	1.68e-43	1.02241	0.516	0.278	5.37e-39	enterocyte	NT5C2
JUP	1.78e-43	0.928456	0.621	0.388	5.72e-39	enterocyte	JUP
TJP31	2.06e-43	0.841334	0.6	0.35	6.6e-39	enterocyte	TJP3
IRF7	5.18e-43	1.32891	0.293	0.117	1.66e-38	enterocyte	IRF7
EDF1	6.5e-43	0.864976	0.716	0.462	2.08e-38	enterocyte	EDF1
RNF149	1.36e-42	1.12433	0.42	0.21	4.36e-38	enterocyte	RNF149
FA2H	1.54e-42	1.50054	0.366	0.172	4.93e-38	enterocyte	FA2H
SBNO2	1.89e-42	1.24088	0.333	0.142	6.06e-38	enterocyte	SBNO2
JUND	2.46e-42	0.781117	0.782	0.561	7.89e-38	enterocyte	JUND
HEPH1	2.89e-42	1.0232	0.549	0.318	9.28e-38	enterocyte	HEPH
ANKRD9	3.13e-42	1.35657	0.425	0.219	1e-37	enterocyte	ANKRD9
CDKN2B-AS1	4.14e-42	1.53548	0.259	0.096	1.33e-37	enterocyte	CDKN2B-AS1
BICDL21	5.94e-42	0.995041	0.521	0.285	1.9e-37	enterocyte	BICDL2
MICAL21	6.14e-42	0.819694	0.564	0.317	1.97e-37	enterocyte	MICAL2
SPINT2	6.66e-42	0.879701	0.733	0.479	2.13e-37	enterocyte	SPINT2
SGPP2	1.5e-41	1.14576	0.43	0.218	4.81e-37	enterocyte	SGPP2
CCNYL1	2.5e-41	0.882708	0.369	0.167	8.02e-37	enterocyte	CCNYL1
JOSD1	2.66e-41	1.06114	0.375	0.174	8.52e-37	enterocyte	JOSD1
ARHGEF18	3.7e-41	0.959713	0.431	0.21	1.19e-36	enterocyte	ARHGEF18
ST6GALNAC6	5.31e-41	1.22217	0.256	0.094	1.7e-36	enterocyte	ST6GALNAC6
AC083837.1	6.13e-41	1.49936	0.284	0.113	1.96e-36	enterocyte	AC083837.1
ZER1	7.22e-41	1.28133	0.28	0.11	2.32e-36	enterocyte	ZER1
MYL6	7.75e-41	0.684798	0.9	0.7	2.49e-36	enterocyte	MYL6
CFLAR1	8.63e-41	0.957065	0.443	0.224	2.76e-36	enterocyte	CFLAR
NAAA	1.11e-40	1.27284	0.364	0.17	3.56e-36	enterocyte	NAAA
MICAL31	1.47e-40	0.866397	0.538	0.3	4.71e-36	enterocyte	MICAL3
ZFAND2A	1.58e-40	1.85215	0.251	0.097	5.07e-36	enterocyte	ZFAND2A
TICAM1	2.23e-40	1.27102	0.311	0.134	7.15e-36	enterocyte	TICAM1
FAM102A	2.32e-40	1.13205	0.372	0.172	7.43e-36	enterocyte	FAM102A
PTPRF1	2.75e-40	0.910224	0.605	0.378	8.83e-36	enterocyte	PTPRF
CEACAM11	2.99e-40	0.48491	0.582	0.297	9.6e-36	enterocyte	CEACAM1
DENND1A1	3.22e-40	0.974087	0.507	0.278	1.03e-35	enterocyte	DENND1A
GSDMB	3.62e-40	1.07041	0.402	0.195	1.16e-35	enterocyte	GSDMB
FCGBP	4.46e-40	0.509824	0.711	0.439	1.43e-35	enterocyte	FCGBP
DAPK2	4.69e-40	0.964066	0.487	0.262	1.5e-35	enterocyte	DAPK2
DYRK2	4.91e-40	1.15228	0.311	0.133	1.57e-35	enterocyte	DYRK2
BAIAP2L11	1.03e-39	0.936032	0.539	0.317	3.3e-35	enterocyte	BAIAP2L1
IFNGR1	1.68e-39	1.28578	0.326	0.146	5.38e-35	enterocyte	IFNGR1
GCC2	2.58e-39	0.88412	0.536	0.311	8.26e-35	enterocyte	GCC2
EPSTI1	3.41e-39	1.44994	0.287	0.12	1.09e-34	enterocyte	EPSTI1
FGD6	3.61e-39	1.04137	0.331	0.143	1.16e-34	enterocyte	FGD6
RAPGEF2	3.96e-39	0.912018	0.441	0.227	1.27e-34	enterocyte	RAPGEF2
AHNAK1	4.22e-39	0.764676	0.728	0.491	1.35e-34	enterocyte	AHNAK
TPM4	1.26e-38	0.949391	0.598	0.374	4.05e-34	enterocyte	TPM4
QSOX1	1.28e-38	1.47719	0.382	0.192	4.1e-34	enterocyte	QSOX1
GTPBP1	1.5e-38	1.2771	0.29	0.12	4.81e-34	enterocyte	GTPBP1
SIRT6	1.56e-38	1.05878	0.357	0.163	5e-34	enterocyte	SIRT6
CD591	1.79e-38	1.40135	0.431	0.242	5.73e-34	enterocyte	CD59
MAP3K11	3.02e-38	1.31107	0.33	0.152	9.68e-34	enterocyte	MAP3K11
SP100	3.94e-38	0.986546	0.43	0.221	1.26e-33	enterocyte	SP100
GSDMD	3.97e-38	1.01582	0.489	0.275	1.27e-33	enterocyte	GSDMD
APPL21	4.35e-38	0.75558	0.493	0.263	1.39e-33	enterocyte	APPL2
PLA2G10	4.66e-38	1.42866	0.387	0.2	1.49e-33	enterocyte	PLA2G10
TCIRG1	5.39e-38	1.19991	0.377	0.185	1.73e-33	enterocyte	TCIRG1
TAOK3	7e-38	0.846116	0.566	0.336	2.24e-33	enterocyte	TAOK3
ZNFX1	2.2e-37	1.23059	0.28	0.115	7.05e-33	enterocyte	ZNFX1
GNG12	3.5e-37	0.928764	0.489	0.279	1.12e-32	enterocyte	GNG12
ITM2B	3.96e-37	0.85062	0.679	0.447	1.27e-32	enterocyte	ITM2B
ANKRD40CL	4.66e-37	1.17822	0.297	0.128	1.49e-32	enterocyte	ANKRD40CL
LRRC1	5.64e-37	0.938596	0.423	0.216	1.81e-32	enterocyte	LRRC1
NDRG11	5.9e-37	1.0305	0.538	0.317	1.89e-32	enterocyte	NDRG1
EGFR	7.03e-37	0.977019	0.472	0.259	2.25e-32	enterocyte	EGFR
KCNK1	1.52e-36	1.34831	0.331	0.157	4.87e-32	enterocyte	KCNK1
CSNK1D	1.7e-36	1.01182	0.449	0.243	5.44e-32	enterocyte	CSNK1D
RRBP11	1.76e-36	0.736637	0.754	0.539	5.63e-32	enterocyte	RRBP1
PCSK51	2.73e-36	0.718906	0.662	0.418	8.75e-32	enterocyte	PCSK5
POR	2.73e-36	1.35812	0.32	0.15	8.76e-32	enterocyte	POR
MIER3	2.83e-36	0.920517	0.366	0.171	9.09e-32	enterocyte	MIER3
INPP4B	3.29e-36	0.899009	0.42	0.211	1.06e-31	enterocyte	INPP4B
DSG2	5.86e-36	0.788877	0.589	0.375	1.88e-31	enterocyte	DSG2
MUC11	6.18e-36	1.51058	0.439	0.258	1.98e-31	enterocyte	MUC1
CORO1B	7.43e-36	1.02865	0.485	0.284	2.38e-31	enterocyte	CORO1B
ACSL51	7.97e-36	1.01442	0.503	0.3	2.56e-31	enterocyte	ACSL5
MAL21	8.35e-36	1.08121	0.475	0.28	2.68e-31	enterocyte	MAL2
RRAS	8.66e-36	1.48004	0.313	0.147	2.78e-31	enterocyte	RRAS
ABHD2	1.05e-35	1.1432	0.356	0.176	3.36e-31	enterocyte	ABHD2
FUT2	1.32e-35	1.26449	0.384	0.199	4.24e-31	enterocyte	FUT2
FAT1	1.5e-35	0.915365	0.546	0.328	4.81e-31	enterocyte	FAT1
ELF3	1.66e-35	0.602317	0.803	0.59	5.31e-31	enterocyte	ELF3
ANKRD12	1.73e-35	0.730221	0.554	0.33	5.55e-31	enterocyte	ANKRD12
PMEPA1	1.78e-35	1.21196	0.318	0.146	5.71e-31	enterocyte	PMEPA1
CASP8	2.17e-35	1.27985	0.316	0.146	6.95e-31	enterocyte	CASP8
B3GNT5	2.59e-35	1.28417	0.346	0.171	8.3e-31	enterocyte	B3GNT5
RFK	3.08e-35	1.10476	0.328	0.154	9.87e-31	enterocyte	RFK
LAMC2	3.76e-35	1.42497	0.28	0.121	1.2e-30	enterocyte	LAMC2
SLC9A1	3.89e-35	0.993202	0.377	0.187	1.25e-30	enterocyte	SLC9A1
DNAJC5	4.76e-35	0.996162	0.32	0.145	1.52e-30	enterocyte	DNAJC5
PHLPP2	6.41e-35	0.962715	0.411	0.208	2.05e-30	enterocyte	PHLPP2
TAPBP	6.67e-35	0.931457	0.497	0.296	2.14e-30	enterocyte	TAPBP
SLC20A2	7.59e-35	0.995464	0.372	0.185	2.43e-30	enterocyte	SLC20A2
CLDN3	8.73e-35	1.05134	0.744	0.565	2.8e-30	enterocyte	CLDN3
PID11	9.23e-35	1.03342	0.436	0.24	2.96e-30	enterocyte	PID1
ARHGAP26	1.12e-34	0.724024	0.636	0.415	3.6e-30	enterocyte	ARHGAP26
MMP24OS	1.37e-34	1.10106	0.421	0.239	4.4e-30	enterocyte	MMP24OS
H2AFJ	1.46e-34	0.944459	0.567	0.367	4.68e-30	enterocyte	H2AFJ
AFDN	1.67e-34	0.720681	0.652	0.429	5.36e-30	enterocyte	AFDN
PCDH1	1.78e-34	1.18054	0.336	0.162	5.71e-30	enterocyte	PCDH1
MLPH	1.79e-34	1.32181	0.277	0.119	5.74e-30	enterocyte	MLPH
B4GALT1	2e-34	0.978427	0.421	0.224	6.41e-30	enterocyte	B4GALT1
RND3	2.31e-34	0.971901	0.344	0.166	7.41e-30	enterocyte	RND3
MED15	3.22e-34	1.02437	0.4	0.209	1.03e-29	enterocyte	MED15
IFNGR2	3.96e-34	1.23664	0.348	0.175	1.27e-29	enterocyte	IFNGR2
PTPRJ	4.36e-34	0.36333	0.51	0.274	1.4e-29	enterocyte	PTPRJ
DNM21	6.69e-34	0.579629	0.733	0.501	2.14e-29	enterocyte	DNM2
PPDPF	6.89e-34	0.672706	0.884	0.679	2.21e-29	enterocyte	PPDPF
SAT1	8.67e-34	0.807257	0.78	0.594	2.78e-29	enterocyte	SAT1
ANTXR2	9.63e-34	0.963296	0.387	0.196	3.09e-29	enterocyte	ANTXR2
NR3C21	1.07e-33	0.602329	0.756	0.544	3.44e-29	enterocyte	NR3C2
TMEM127	1.15e-33	1.13666	0.267	0.115	3.69e-29	enterocyte	TMEM127
STX3	1.43e-33	1.02867	0.315	0.146	4.6e-29	enterocyte	STX3
SERPINB6	1.86e-33	1.00254	0.515	0.316	5.96e-29	enterocyte	SERPINB6
GALE	3.32e-33	1.18084	0.415	0.234	1.06e-28	enterocyte	GALE
UGCG	3.62e-33	1.29993	0.27	0.118	1.16e-28	enterocyte	UGCG
SHROOM1	3.8e-33	1.17226	0.374	0.192	1.22e-28	enterocyte	SHROOM1
CTNND11	4.45e-33	0.678081	0.67	0.45	1.43e-28	enterocyte	CTNND1
SLC39A14	6.64e-33	1.24648	0.331	0.163	2.13e-28	enterocyte	SLC39A14
MIR22HG	6.95e-33	1.1636	0.297	0.135	2.23e-28	enterocyte	MIR22HG
C1orf21	7.54e-33	0.817909	0.508	0.301	2.42e-28	enterocyte	C1orf21
FOSL2	9.34e-33	1.01496	0.354	0.177	2.99e-28	enterocyte	FOSL2
RHOG	9.45e-33	1.37785	0.262	0.117	3.03e-28	enterocyte	RHOG
CCL15	9.52e-33	1.09913	0.446	0.261	3.05e-28	enterocyte	CCL15
MAST21	2.22e-32	0.714814	0.533	0.314	7.12e-28	enterocyte	MAST2
LDHA	2.82e-32	0.885465	0.584	0.366	9.04e-28	enterocyte	LDHA
SPTBN11	3.17e-32	0.650425	0.679	0.466	1.02e-27	enterocyte	SPTBN1
SMCHD1	4.03e-32	0.864561	0.525	0.321	1.29e-27	enterocyte	SMCHD1
ITM2C	4.5e-32	0.910098	0.705	0.495	1.44e-27	enterocyte	ITM2C
EPHA2	4.62e-32	1.27949	0.252	0.107	1.48e-27	enterocyte	EPHA2
NAPRT	4.88e-32	0.995972	0.48	0.289	1.56e-27	enterocyte	NAPRT
PLEKHA71	8.54e-32	0.705195	0.556	0.337	2.74e-27	enterocyte	PLEKHA7
BCAS1	1.47e-31	0.678681	0.451	0.247	4.7e-27	enterocyte	BCAS1
OAZ1	1.67e-31	0.79818	0.687	0.461	5.36e-27	enterocyte	OAZ1
HSPG2	1.76e-31	0.773411	0.397	0.206	5.65e-27	enterocyte	HSPG2
KDM4B	2.16e-31	0.954506	0.389	0.204	6.94e-27	enterocyte	KDM4B
AAK1	2.42e-31	0.864861	0.326	0.153	7.76e-27	enterocyte	AAK1
EPS8L1	2.5e-31	1.21943	0.262	0.113	8.01e-27	enterocyte	EPS8L1
LASP1	2.57e-31	0.898304	0.438	0.249	8.23e-27	enterocyte	LASP1
ZZEF11	2.62e-31	0.646764	0.566	0.34	8.4e-27	enterocyte	ZZEF1
ATP8A11	2.82e-31	0.836416	0.441	0.242	9.03e-27	enterocyte	ATP8A1
APOL6	2.91e-31	1.18196	0.282	0.13	9.34e-27	enterocyte	APOL6
LRP4	3.22e-31	1.2968	0.251	0.105	1.03e-26	enterocyte	LRP4
FBXW5	3.31e-31	0.811667	0.495	0.301	1.06e-26	enterocyte	FBXW5
PKP3	4.76e-31	0.957696	0.462	0.276	1.53e-26	enterocyte	PKP3
ARHGEF16	5.13e-31	0.963156	0.387	0.205	1.64e-26	enterocyte	ARHGEF16
AKAP131	5.45e-31	0.525998	0.697	0.465	1.75e-26	enterocyte	AKAP13
RAB11FIP1	5.64e-31	0.745173	0.643	0.438	1.81e-26	enterocyte	RAB11FIP1
PPP4R1	5.67e-31	1.47169	0.261	0.115	1.82e-26	enterocyte	PPP4R1
SLC9A31	6.03e-31	0.47983	0.502	0.264	1.93e-26	enterocyte	SLC9A3
LCOR	6.82e-31	0.825635	0.461	0.265	2.19e-26	enterocyte	LCOR
TMEM8A	7.06e-31	0.95101	0.328	0.162	2.26e-26	enterocyte	TMEM8A
CDK19	8.11e-31	0.935345	0.31	0.145	2.6e-26	enterocyte	CDK19
FUOM	8.18e-31	1.74977	0.266	0.123	2.62e-26	enterocyte	FUOM
HOOK2	9.28e-31	0.782881	0.503	0.304	2.98e-26	enterocyte	HOOK2
KIF16B1	1.03e-30	0.865296	0.464	0.27	3.31e-26	enterocyte	KIF16B
PLEKHA1	1.4e-30	1.15585	0.282	0.131	4.5e-26	enterocyte	PLEKHA1
C4orf48	1.94e-30	0.788078	0.526	0.328	6.21e-26	enterocyte	C4orf48
LMF2	2.16e-30	1.36758	0.27	0.124	6.94e-26	enterocyte	LMF2
CEBPD	2.5e-30	0.935674	0.479	0.294	8.01e-26	enterocyte	CEBPD
EIF4EBP21	2.87e-30	0.876721	0.387	0.212	9.2e-26	enterocyte	EIF4EBP2
SEMA3C	3.11e-30	1.21566	0.377	0.206	9.96e-26	enterocyte	SEMA3C
ATXN1	3.19e-30	0.700622	0.41	0.217	1.02e-25	enterocyte	ATXN1
MBP	1.15e-29	0.930202	0.405	0.227	3.7e-25	enterocyte	MBP
RTEL1	1.38e-29	1.23484	0.257	0.113	4.42e-25	enterocyte	RTEL1
GUCD1	1.62e-29	1.35454	0.252	0.114	5.2e-25	enterocyte	GUCD1
JPT1	1.78e-29	0.814709	0.502	0.309	5.7e-25	enterocyte	JPT1
TTC22	2.02e-29	1.02933	0.27	0.123	6.48e-25	enterocyte	TTC22
ESPN	2.15e-29	0.999508	0.311	0.152	6.89e-25	enterocyte	ESPN
ITGA3	2.75e-29	0.887257	0.351	0.179	8.83e-25	enterocyte	ITGA3
KIF13B1	3.91e-29	0.609045	0.549	0.344	1.25e-24	enterocyte	KIF13B
FBXO341	4.69e-29	0.747262	0.541	0.344	1.5e-24	enterocyte	FBXO34
WASF2	5.39e-29	0.791168	0.531	0.342	1.73e-24	enterocyte	WASF2
ECE1	6.36e-29	0.787859	0.403	0.22	2.04e-24	enterocyte	ECE1
CTSA1	7.96e-29	0.977632	0.446	0.267	2.55e-24	enterocyte	CTSA
HEBP2	9e-29	0.871431	0.531	0.353	2.88e-24	enterocyte	HEBP2
RAB7A	1.03e-28	0.867132	0.487	0.305	3.3e-24	enterocyte	RAB7A
SLC12A7	1.04e-28	1.10233	0.341	0.176	3.34e-24	enterocyte	SLC12A7
LRRFIP1	1.07e-28	0.592336	0.59	0.386	3.42e-24	enterocyte	LRRFIP1
FBXL20	1.11e-28	0.957514	0.282	0.131	3.56e-24	enterocyte	FBXL20
MST1R	1.21e-28	0.961775	0.328	0.164	3.88e-24	enterocyte	MST1R
GLS	1.51e-28	1.53144	0.402	0.239	4.83e-24	enterocyte	GLS
PRKCD	1.67e-28	0.92057	0.328	0.166	5.36e-24	enterocyte	PRKCD
PARM11	1.84e-28	0.910006	0.428	0.248	5.88e-24	enterocyte	PARM1
ZFYVE28	2.06e-28	0.800621	0.333	0.164	6.59e-24	enterocyte	ZFYVE28
ARHGAP35	3.11e-28	0.750021	0.408	0.227	9.96e-24	enterocyte	ARHGAP35
FNIP2	3.27e-28	1.17939	0.385	0.218	1.05e-23	enterocyte	FNIP2
PLCB3	4.14e-28	1.30467	0.282	0.138	1.33e-23	enterocyte	PLCB3
LIMA11	4.14e-28	0.621949	0.649	0.443	1.33e-23	enterocyte	LIMA1
CAP11	4.42e-28	0.871897	0.464	0.286	1.42e-23	enterocyte	CAP1
CAPN81	5.96e-28	0.665561	0.456	0.259	1.91e-23	enterocyte	CAPN8
ANKRD37	7.29e-28	1.56647	0.321	0.172	2.34e-23	enterocyte	ANKRD37
UBR2	7.34e-28	0.779066	0.439	0.256	2.35e-23	enterocyte	UBR2
TGOLN2	7.87e-28	0.63616	0.5	0.307	2.52e-23	enterocyte	TGOLN2
FKBP8	1.16e-27	0.841255	0.433	0.258	3.7e-23	enterocyte	FKBP8
SMAP11	1.2e-27	0.756439	0.485	0.299	3.85e-23	enterocyte	SMAP1
TAX1BP3	1.28e-27	0.983152	0.38	0.215	4.09e-23	enterocyte	TAX1BP3
OAS1	1.28e-27	1.02899	0.328	0.169	4.12e-23	enterocyte	OAS1
CTNNB1	1.42e-27	0.784116	0.48	0.297	4.55e-23	enterocyte	CTNNB1
SSBP3	1.47e-27	0.837641	0.397	0.225	4.71e-23	enterocyte	SSBP3
MYO6	1.6e-27	0.763042	0.441	0.261	5.12e-23	enterocyte	MYO6
FEM1C	1.87e-27	1.09509	0.269	0.128	6.01e-23	enterocyte	FEM1C
STXBP21	1.9e-27	0.717601	0.439	0.261	6.08e-23	enterocyte	STXBP2
P4HB	2.14e-27	0.682584	0.618	0.392	6.86e-23	enterocyte	P4HB
CAPN5	3.32e-27	0.838035	0.434	0.257	1.07e-22	enterocyte	CAPN5
SLMAP	3.76e-27	0.802124	0.389	0.217	1.21e-22	enterocyte	SLMAP
B4GALNT31	3.82e-27	0.724768	0.462	0.276	1.22e-22	enterocyte	B4GALNT3
ACADVL	3.92e-27	0.619491	0.713	0.509	1.26e-22	enterocyte	ACADVL
RELL1	4.13e-27	0.846262	0.311	0.153	1.32e-22	enterocyte	RELL1
CARD10	4.15e-27	0.817698	0.261	0.119	1.33e-22	enterocyte	CARD10
APLP2	4.21e-27	0.687059	0.561	0.372	1.35e-22	enterocyte	APLP2
TRIM15	4.45e-27	1.08786	0.29	0.14	1.43e-22	enterocyte	TRIM15
PRKCZ	4.81e-27	0.956906	0.339	0.179	1.54e-22	enterocyte	PRKCZ
CD151	5.09e-27	0.649715	0.595	0.393	1.63e-22	enterocyte	CD151
IRF9	5.58e-27	1.16065	0.287	0.142	1.79e-22	enterocyte	IRF9
WDR60	5.62e-27	1.00525	0.338	0.178	1.8e-22	enterocyte	WDR60
CTTNBP2NL	6.74e-27	0.755542	0.423	0.243	2.16e-22	enterocyte	CTTNBP2NL
TMEM184A	7.26e-27	0.992079	0.284	0.136	2.33e-22	enterocyte	TMEM184A
FNIP1	8.42e-27	0.98704	0.3	0.149	2.7e-22	enterocyte	FNIP1
PINK1	1.02e-26	1.2733	0.269	0.132	3.28e-22	enterocyte	PINK1
MOB3B1	1.09e-26	0.955973	0.43	0.26	3.49e-22	enterocyte	MOB3B
CIB1	1.2e-26	0.798473	0.551	0.368	3.85e-22	enterocyte	CIB1
PERP	1.26e-26	0.916025	0.472	0.305	4.04e-22	enterocyte	PERP
IPMK	1.26e-26	1.2051	0.254	0.117	4.04e-22	enterocyte	IPMK
HDHD31	1.7e-26	0.714962	0.513	0.332	5.46e-22	enterocyte	HDHD3
MIA2	1.7e-26	0.841682	0.377	0.209	5.46e-22	enterocyte	MIA2
LYZ	1.81e-26	0.554791	0.254	0.111	5.79e-22	enterocyte	LYZ
XIAP	2.29e-26	0.723296	0.354	0.189	7.35e-22	enterocyte	XIAP
RASSF7	2.44e-26	0.701144	0.543	0.356	7.83e-22	enterocyte	RASSF7
SLPI	2.58e-26	1.68269	0.254	0.124	8.26e-22	enterocyte	SLPI
ACAP2	3.14e-26	0.754226	0.493	0.314	1.01e-21	enterocyte	ACAP2
PCLO	3.17e-26	1.07687	0.341	0.184	1.02e-21	enterocyte	PCLO
JMJD1C	3.32e-26	0.646632	0.577	0.384	1.06e-21	enterocyte	JMJD1C
SORL1	3.96e-26	0.81986	0.402	0.229	1.27e-21	enterocyte	SORL1
UBE2B	4.2e-26	1.07209	0.375	0.221	1.35e-21	enterocyte	UBE2B
CCDC107	4.81e-26	1.06298	0.316	0.168	1.54e-21	enterocyte	CCDC107
BLCAP	5.2e-26	1.19036	0.279	0.14	1.67e-21	enterocyte	BLCAP
GAK	5.66e-26	0.804537	0.466	0.286	1.81e-21	enterocyte	GAK
GNA111	6.71e-26	0.697312	0.439	0.26	2.15e-21	enterocyte	GNA11
VPS4B	7.87e-26	0.880831	0.387	0.228	2.52e-21	enterocyte	VPS4B
JAK1	8.47e-26	0.584539	0.52	0.335	2.71e-21	enterocyte	JAK1
TXNRD1	8.75e-26	1.13069	0.341	0.19	2.81e-21	enterocyte	TXNRD1
SIPA1L31	9.76e-26	0.533441	0.6	0.387	3.13e-21	enterocyte	SIPA1L3
WWP2	1.05e-25	0.730276	0.387	0.216	3.38e-21	enterocyte	WWP2
TMC4	1.38e-25	0.81699	0.43	0.259	4.41e-21	enterocyte	TMC4
PPP1R14D	1.87e-25	1.08176	0.37	0.217	6e-21	enterocyte	PPP1R14D
WWC1	1.93e-25	1.01699	0.266	0.128	6.19e-21	enterocyte	WWC1
MPP5	3.11e-25	0.94021	0.318	0.166	9.97e-21	enterocyte	MPP5
SFN1	3.28e-25	0.979761	0.503	0.333	1.05e-20	enterocyte	SFN
KTN11	3.31e-25	0.520422	0.623	0.425	1.06e-20	enterocyte	KTN1
DGKA	3.66e-25	1.02246	0.264	0.125	1.17e-20	enterocyte	DGKA
NBL1	3.75e-25	0.846911	0.477	0.305	1.2e-20	enterocyte	NBL1
STAT3	4.54e-25	0.733879	0.492	0.311	1.45e-20	enterocyte	STAT3
C5orf56	5.53e-25	0.774038	0.302	0.151	1.77e-20	enterocyte	C5orf56
DOK4	5.92e-25	1.03218	0.295	0.152	1.9e-20	enterocyte	DOK4
SH3RF11	6.44e-25	0.758842	0.495	0.318	2.07e-20	enterocyte	SH3RF1
PEX26	9.27e-25	0.913051	0.316	0.164	2.97e-20	enterocyte	PEX26
SH3PXD2A	1.03e-24	0.701348	0.405	0.229	3.3e-20	enterocyte	SH3PXD2A
ACTN41	1.09e-24	0.515739	0.767	0.58	3.49e-20	enterocyte	ACTN4
CRB3	1.26e-24	1.46149	0.275	0.146	4.05e-20	enterocyte	CRB3
PELI1	1.38e-24	0.976448	0.385	0.227	4.44e-20	enterocyte	PELI1
ATF3	1.76e-24	0.603603	0.552	0.353	5.64e-20	enterocyte	ATF3
PLPP11	2.15e-24	0.674587	0.446	0.268	6.88e-20	enterocyte	PLPP1
PTK2B	2.61e-24	0.614261	0.364	0.198	8.36e-20	enterocyte	PTK2B
CALM3	2.7e-24	0.870925	0.434	0.274	8.65e-20	enterocyte	CALM3
SELENOS	2.71e-24	0.806321	0.415	0.255	8.68e-20	enterocyte	SELENOS
PLXNA2	2.72e-24	0.688624	0.461	0.281	8.72e-20	enterocyte	PLXNA2
VPS28	2.79e-24	0.739287	0.493	0.322	8.96e-20	enterocyte	VPS28
ABHD12	3.38e-24	1.18683	0.321	0.179	1.08e-19	enterocyte	ABHD12
SLC17A4	3.47e-24	0.673698	0.293	0.141	1.11e-19	enterocyte	SLC17A4
ERBB3	4.76e-24	0.793979	0.461	0.294	1.53e-19	enterocyte	ERBB3
TAX1BP1	4.9e-24	0.589443	0.505	0.332	1.57e-19	enterocyte	TAX1BP1
COBL	5.06e-24	0.719587	0.421	0.25	1.62e-19	enterocyte	COBL
CCNL1	6.36e-24	0.704917	0.489	0.313	2.04e-19	enterocyte	CCNL1
SERTAD1	6.65e-24	1.05291	0.352	0.206	2.13e-19	enterocyte	SERTAD1
GADD45A	7.38e-24	1.39153	0.261	0.132	2.36e-19	enterocyte	GADD45A
PRR15L1	8.2e-24	0.937095	0.415	0.262	2.63e-19	enterocyte	PRR15L
MAPK3	8.73e-24	0.760836	0.375	0.219	2.8e-19	enterocyte	MAPK3
EHD4	9.83e-24	0.836732	0.328	0.177	3.15e-19	enterocyte	EHD4
RNF103	1.06e-23	0.979655	0.259	0.127	3.41e-19	enterocyte	RNF103
MYL12A	1.15e-23	0.670344	0.58	0.393	3.68e-19	enterocyte	MYL12A
ITPR3	1.18e-23	0.668682	0.425	0.256	3.77e-19	enterocyte	ITPR3
NCOR2	1.32e-23	0.668589	0.384	0.221	4.22e-19	enterocyte	NCOR2
IGF2BP2	1.52e-23	0.721238	0.389	0.226	4.89e-19	enterocyte	IGF2BP2
ANXA11	1.58e-23	0.508832	0.61	0.42	5.07e-19	enterocyte	ANXA11
BCL10	1.63e-23	1.16711	0.305	0.168	5.22e-19	enterocyte	BCL10
CTDSP2	1.67e-23	0.954324	0.318	0.173	5.35e-19	enterocyte	CTDSP2
PTK6	2.13e-23	0.675273	0.393	0.229	6.82e-19	enterocyte	PTK6
GNA13	2.22e-23	0.738384	0.307	0.161	7.1e-19	enterocyte	GNA13
AC009133.11	2.34e-23	0.824062	0.379	0.215	7.51e-19	enterocyte	AC009133.1
CBLB	2.5e-23	1.02421	0.364	0.209	8.02e-19	enterocyte	CBLB
STX18	2.53e-23	1.12097	0.275	0.142	8.11e-19	enterocyte	STX18
ALS2CL	2.62e-23	0.975291	0.275	0.137	8.4e-19	enterocyte	ALS2CL
CDH171	2.83e-23	0.568432	0.613	0.428	9.07e-19	enterocyte	CDH17
LRP1	2.96e-23	0.857323	0.352	0.196	9.5e-19	enterocyte	LRP1
CTTN	3.02e-23	0.695372	0.456	0.29	9.68e-19	enterocyte	CTTN
KIAA1217	3.27e-23	0.575832	0.451	0.274	1.05e-18	enterocyte	KIAA1217
FRMD1	3.37e-23	0.593582	0.316	0.163	1.08e-18	enterocyte	FRMD1
ARHGAP27	4.1e-23	0.610289	0.397	0.23	1.31e-18	enterocyte	ARHGAP27
RAB17	4.15e-23	1.14934	0.252	0.125	1.33e-18	enterocyte	RAB17
BACH1	4.23e-23	0.881744	0.277	0.141	1.36e-18	enterocyte	BACH1
ZNF91	6.46e-23	0.99277	0.454	0.293	2.07e-18	enterocyte	ZNF91
EXT11	6.94e-23	0.565323	0.623	0.432	2.23e-18	enterocyte	EXT1
ATP1B31	1.27e-22	0.886558	0.41	0.257	4.07e-18	enterocyte	ATP1B3
CEMIP2	1.53e-22	0.579812	0.493	0.319	4.92e-18	enterocyte	CEMIP2
CAPN21	1.8e-22	0.539943	0.511	0.332	5.76e-18	enterocyte	CAPN2
DDIT4	1.84e-22	1.59648	0.267	0.143	5.89e-18	enterocyte	DDIT4
SHOC2	1.87e-22	0.6583	0.339	0.188	5.99e-18	enterocyte	SHOC2
NCOA2	2.14e-22	0.614289	0.428	0.26	6.87e-18	enterocyte	NCOA2
ITPK1	2.33e-22	0.919294	0.326	0.184	7.48e-18	enterocyte	ITPK1
CHMP2B	2.39e-22	1.0349	0.331	0.194	7.67e-18	enterocyte	CHMP2B
MAGI1	2.61e-22	0.451398	0.585	0.386	8.37e-18	enterocyte	MAGI1
TXNIP1	2.65e-22	0.668098	0.428	0.267	8.5e-18	enterocyte	TXNIP
LIPH	2.8e-22	0.901806	0.339	0.192	8.98e-18	enterocyte	LIPH
SEMA4B	3.12e-22	0.797467	0.359	0.206	1e-17	enterocyte	SEMA4B
CHMP1A	3.97e-22	0.981452	0.29	0.157	1.27e-17	enterocyte	CHMP1A
SSH2	4.41e-22	0.57952	0.539	0.361	1.41e-17	enterocyte	SSH2
AC254629.1	4.45e-22	0.733192	0.297	0.153	1.43e-17	enterocyte	AC254629.1
CAB391	4.79e-22	0.534599	0.434	0.267	1.54e-17	enterocyte	CAB39
WIPF2	5.14e-22	0.881705	0.262	0.133	1.65e-17	enterocyte	WIPF2
AGPAT3	5.3e-22	0.825349	0.346	0.198	1.7e-17	enterocyte	AGPAT3
RASSF6	5.35e-22	0.272702	0.356	0.198	1.72e-17	enterocyte	RASSF6
CHMP4B1	5.54e-22	0.687818	0.43	0.271	1.77e-17	enterocyte	CHMP4B
PRSS12	5.77e-22	0.642573	0.297	0.152	1.85e-17	enterocyte	PRSS12
PLEKHG6	5.99e-22	0.562322	0.397	0.235	1.92e-17	enterocyte	PLEKHG6
BLOC1S1	6.07e-22	0.546837	0.641	0.45	1.94e-17	enterocyte	BLOC1S1
ATP6V0C	6.46e-22	0.798095	0.47	0.313	2.07e-17	enterocyte	ATP6V0C
MAP4K3-DT	9.13e-22	0.839441	0.285	0.15	2.93e-17	enterocyte	MAP4K3-DT
CD164	1.02e-21	0.657875	0.51	0.345	3.27e-17	enterocyte	CD164
CREB3L1	1.04e-21	0.990126	0.264	0.137	3.34e-17	enterocyte	CREB3L1
UBALD2	1.13e-21	0.994799	0.361	0.22	3.62e-17	enterocyte	UBALD2
PRDX6	1.4e-21	0.883507	0.498	0.342	4.49e-17	enterocyte	PRDX6
MAP2K3	1.46e-21	1.0155	0.292	0.16	4.67e-17	enterocyte	MAP2K3
KLF4	1.52e-21	0.584227	0.564	0.388	4.88e-17	enterocyte	KLF4
ITCH	1.67e-21	0.705601	0.359	0.206	5.36e-17	enterocyte	ITCH
LINC00511	1.76e-21	0.435941	0.595	0.401	5.65e-17	enterocyte	LINC00511
MIDN	2.55e-21	0.748862	0.377	0.228	8.17e-17	enterocyte	MIDN
DIAPH1	2.91e-21	0.89539	0.303	0.168	9.33e-17	enterocyte	DIAPH1
RNPEPL1	3.03e-21	0.95075	0.318	0.181	9.71e-17	enterocyte	RNPEPL1
IVNS1ABP	3.14e-21	0.751345	0.367	0.22	1.01e-16	enterocyte	IVNS1ABP
TAF10	3.62e-21	0.635091	0.48	0.318	1.16e-16	enterocyte	TAF10
ABCA5	3.83e-21	0.57284	0.328	0.178	1.23e-16	enterocyte	ABCA5
NT5C3A	4.52e-21	0.818778	0.344	0.203	1.45e-16	enterocyte	NT5C3A
TJP1	4.69e-21	0.744271	0.407	0.255	1.5e-16	enterocyte	TJP1
INPP1	4.81e-21	0.967537	0.266	0.141	1.54e-16	enterocyte	INPP1
PARP4	5.56e-21	0.507166	0.47	0.304	1.78e-16	enterocyte	PARP4
RALB	5.58e-21	0.990851	0.275	0.148	1.79e-16	enterocyte	RALB
AFF4	6.06e-21	0.628133	0.426	0.269	1.94e-16	enterocyte	AFF4
ALDOA	9.76e-21	0.826243	0.521	0.347	3.13e-16	enterocyte	ALDOA
TMEM59	9.78e-21	0.672631	0.536	0.362	3.13e-16	enterocyte	TMEM59
TRIM56	1.11e-20	1.02848	0.272	0.145	3.57e-16	enterocyte	TRIM56
SH3GLB1	1.12e-20	0.800177	0.361	0.219	3.59e-16	enterocyte	SH3GLB1
ATP10B1	1.16e-20	0.659381	0.523	0.359	3.71e-16	enterocyte	ATP10B
OCLN	1.29e-20	1.20993	0.297	0.169	4.14e-16	enterocyte	OCLN
ZFP36	1.52e-20	0.497844	0.648	0.454	4.86e-16	enterocyte	ZFP36
NFKBIA	1.86e-20	0.770133	0.53	0.363	5.97e-16	enterocyte	NFKBIA
XYLT1	2.19e-20	0.549219	0.341	0.192	7.03e-16	enterocyte	XYLT1
SNX13	2.4e-20	0.756692	0.336	0.195	7.7e-16	enterocyte	SNX13
PPARA1	2.73e-20	0.705346	0.41	0.256	8.76e-16	enterocyte	PPARA
ARHGDIA	3.22e-20	0.622071	0.452	0.298	1.03e-15	enterocyte	ARHGDIA
CARHSP1	3.94e-20	1.15536	0.334	0.203	1.26e-15	enterocyte	CARHSP1
RAC1	3.95e-20	0.558126	0.648	0.466	1.27e-15	enterocyte	RAC1
MAGI31	5.51e-20	0.463264	0.579	0.401	1.77e-15	enterocyte	MAGI3
SEPHS2	5.79e-20	1.07657	0.346	0.214	1.86e-15	enterocyte	SEPHS2
TMSB4X1	5.94e-20	0.567859	0.905	0.8	1.9e-15	enterocyte	TMSB4X
CPD	6.47e-20	0.924879	0.27	0.148	2.07e-15	enterocyte	CPD
VDAC2	8.35e-20	0.858178	0.523	0.366	2.68e-15	enterocyte	VDAC2
IL10RB	1.17e-19	0.841237	0.256	0.135	3.75e-15	enterocyte	IL10RB
RNF19A	1.2e-19	0.666691	0.356	0.212	3.86e-15	enterocyte	RNF19A
RPS6KA5	1.28e-19	1.03255	0.284	0.158	4.11e-15	enterocyte	RPS6KA5
PAFAH1B1	1.33e-19	0.527176	0.464	0.307	4.25e-15	enterocyte	PAFAH1B1
NPEPPS	1.35e-19	0.552373	0.464	0.305	4.33e-15	enterocyte	NPEPPS
RMND5A	1.37e-19	0.907312	0.279	0.155	4.38e-15	enterocyte	RMND5A
MCU	1.56e-19	0.68408	0.449	0.292	5e-15	enterocyte	MCU
KIAA15221	1.61e-19	0.71399	0.428	0.278	5.16e-15	enterocyte	KIAA1522
TMEM541	1.96e-19	0.729543	0.682	0.499	6.28e-15	enterocyte	TMEM54
SMURF1	2.07e-19	0.636068	0.343	0.198	6.63e-15	enterocyte	SMURF1
P2RX4	2.15e-19	0.720434	0.29	0.159	6.88e-15	enterocyte	P2RX4
CCDC186	2.22e-19	0.896953	0.326	0.192	7.13e-15	enterocyte	CCDC186
PSMB10	2.48e-19	0.685434	0.472	0.32	7.96e-15	enterocyte	PSMB10
CALML4	3.23e-19	0.667642	0.502	0.348	1.04e-14	enterocyte	CALML4
CD63	3.87e-19	0.632051	0.585	0.412	1.24e-14	enterocyte	CD63
MCL1	4.02e-19	0.536771	0.461	0.305	1.29e-14	enterocyte	MCL1
AOAH	4.18e-19	0.259461	0.28	0.14	1.34e-14	enterocyte	AOAH
PTPRD	5.16e-19	0.849119	0.33	0.194	1.65e-14	enterocyte	PTPRD
LGR4	6.36e-19	0.825262	0.395	0.254	2.04e-14	enterocyte	LGR4
TRPM6	7.1e-19	0.398749	0.257	0.127	2.28e-14	enterocyte	TRPM6
CAST1	7.1e-19	0.474199	0.692	0.516	2.28e-14	enterocyte	CAST
PNRC1	7.87e-19	0.663161	0.48	0.331	2.52e-14	enterocyte	PNRC1
MAPK6	8.49e-19	0.968894	0.264	0.144	2.72e-14	enterocyte	MAPK6
ZSWIM6	8.66e-19	0.366756	0.585	0.41	2.78e-14	enterocyte	ZSWIM6
TUBA1C	1.2e-18	0.528167	0.464	0.306	3.85e-14	enterocyte	TUBA1C
GPR35	1.28e-18	0.967271	0.272	0.15	4.1e-14	enterocyte	GPR35
TJP2	1.45e-18	0.699156	0.384	0.243	4.63e-14	enterocyte	TJP2
SCAND1	1.75e-18	0.603608	0.479	0.327	5.62e-14	enterocyte	SCAND1
STAU2	1.91e-18	0.753484	0.298	0.17	6.11e-14	enterocyte	STAU2
KDM2A	2.2e-18	0.592788	0.411	0.265	7.04e-14	enterocyte	KDM2A
EPN1	2.49e-18	0.712599	0.444	0.301	7.97e-14	enterocyte	EPN1
MAP2K21	2.52e-18	0.576758	0.503	0.348	8.09e-14	enterocyte	MAP2K2
NLRC5	2.74e-18	0.712608	0.354	0.213	8.78e-14	enterocyte	NLRC5
NDFIP2	3.75e-18	0.767303	0.339	0.21	1.2e-13	enterocyte	NDFIP2
PXN	3.79e-18	0.998686	0.267	0.151	1.21e-13	enterocyte	PXN
ANO91	4.29e-18	0.627318	0.413	0.263	1.38e-13	enterocyte	ANO9
SOCS6	4.7e-18	1.00304	0.252	0.137	1.51e-13	enterocyte	SOCS6
CYTH1	5.46e-18	0.651845	0.338	0.199	1.75e-13	enterocyte	CYTH1
PICALM	5.75e-18	0.758615	0.344	0.21	1.84e-13	enterocyte	PICALM
STX7	6.24e-18	0.87431	0.266	0.148	2e-13	enterocyte	STX7
TAP2	6.26e-18	1.10641	0.274	0.156	2.01e-13	enterocyte	TAP2
SLC3A2	6.6e-18	0.968017	0.269	0.151	2.12e-13	enterocyte	SLC3A2
RILP	7.66e-18	1.01653	0.251	0.139	2.45e-13	enterocyte	RILP
MTMR11	8.03e-18	0.680778	0.351	0.213	2.57e-13	enterocyte	MTMR11
ARPC5	9.21e-18	0.674188	0.421	0.282	2.95e-13	enterocyte	ARPC5
METRNL	9.67e-18	0.943979	0.32	0.196	3.1e-13	enterocyte	METRNL
PATJ	1.04e-17	0.451468	0.518	0.359	3.33e-13	enterocyte	PATJ
NFE2L1	1.2e-17	0.856707	0.264	0.147	3.85e-13	enterocyte	NFE2L1
MAPK8	1.22e-17	0.620777	0.277	0.155	3.9e-13	enterocyte	MAPK8
USH1C	1.31e-17	0.530879	0.492	0.342	4.2e-13	enterocyte	USH1C
FCGRT	1.78e-17	0.873575	0.469	0.322	5.71e-13	enterocyte	FCGRT
TAP1	1.84e-17	0.983679	0.298	0.18	5.91e-13	enterocyte	TAP1
FAM135A	2e-17	0.638167	0.416	0.271	6.43e-13	enterocyte	FAM135A
HNF4G	2.36e-17	0.658808	0.469	0.32	7.56e-13	enterocyte	HNF4G
CDC42SE21	2.4e-17	0.536116	0.466	0.312	7.69e-13	enterocyte	CDC42SE2
GLRX	2.59e-17	1.18943	0.274	0.16	8.29e-13	enterocyte	GLRX
INSR	2.81e-17	0.562638	0.41	0.261	9e-13	enterocyte	INSR
ARL4A	3.06e-17	0.93764	0.32	0.199	9.81e-13	enterocyte	ARL4A
CAPZB	3.4e-17	0.514797	0.534	0.378	1.09e-12	enterocyte	CAPZB
UBE2D3	3.42e-17	0.456238	0.469	0.316	1.1e-12	enterocyte	UBE2D3
ITSN1	3.63e-17	0.704072	0.313	0.185	1.16e-12	enterocyte	ITSN1
B4GALT5	4.18e-17	0.721296	0.287	0.163	1.34e-12	enterocyte	B4GALT5
UBE2H	4.64e-17	0.803851	0.334	0.209	1.49e-12	enterocyte	UBE2H
ANKLE2	4.93e-17	0.888502	0.257	0.144	1.58e-12	enterocyte	ANKLE2
CTSB	5.34e-17	0.674315	0.425	0.293	1.71e-12	enterocyte	CTSB
ATP2A2	5.66e-17	0.647524	0.43	0.292	1.81e-12	enterocyte	ATP2A2
ARHGAP5	5.78e-17	0.798451	0.325	0.198	1.85e-12	enterocyte	ARHGAP5
GNAS	5.99e-17	0.452033	0.659	0.48	1.92e-12	enterocyte	GNAS
NOS1AP	6.08e-17	0.862714	0.264	0.147	1.95e-12	enterocyte	NOS1AP
BMPR2	8.84e-17	0.677087	0.338	0.207	2.83e-12	enterocyte	BMPR2
IFRD1	9.21e-17	0.583219	0.389	0.252	2.95e-12	enterocyte	IFRD1
CA11	1.44e-16	0.999849	0.352	0.216	4.6e-12	enterocyte	CA1
RAPGEF1	1.5e-16	0.510666	0.315	0.183	4.81e-12	enterocyte	RAPGEF1
RABGAP1L	1.56e-16	0.629031	0.479	0.33	5e-12	enterocyte	RABGAP1L
MAP3K131	1.69e-16	0.618542	0.434	0.296	5.42e-12	enterocyte	MAP3K13
TES	1.91e-16	0.773617	0.297	0.179	6.14e-12	enterocyte	TES
RBM471	2.19e-16	0.383833	0.607	0.442	7.01e-12	enterocyte	RBM47
ATF4	2.21e-16	0.876871	0.325	0.207	7.09e-12	enterocyte	ATF4
AKR1B10	2.29e-16	0.919042	0.28	0.162	7.35e-12	enterocyte	AKR1B10
TXNDC17	2.36e-16	0.571582	0.448	0.289	7.56e-12	enterocyte	TXNDC17
POF1B	2.55e-16	0.53875	0.552	0.408	8.19e-12	enterocyte	POF1B
APOBR	2.63e-16	0.789852	0.33	0.203	8.44e-12	enterocyte	APOBR
DHRS7	2.65e-16	0.955178	0.285	0.173	8.48e-12	enterocyte	DHRS7
CHMP2A1	2.79e-16	0.871964	0.366	0.246	8.94e-12	enterocyte	CHMP2A
TSC22D1	2.89e-16	0.752989	0.448	0.322	9.26e-12	enterocyte	TSC22D1
PCBP1	3.46e-16	0.616959	0.428	0.297	1.11e-11	enterocyte	PCBP1
PPP1R15A	4.08e-16	0.485446	0.484	0.335	1.31e-11	enterocyte	PPP1R15A
MKNK2	4.55e-16	0.453932	0.454	0.314	1.46e-11	enterocyte	MKNK2
CASP7	4.84e-16	0.589282	0.339	0.217	1.55e-11	enterocyte	CASP7
ANXA4	5.77e-16	0.39647	0.546	0.392	1.85e-11	enterocyte	ANXA4
CRIM1	6.13e-16	0.486763	0.39	0.255	1.96e-11	enterocyte	CRIM1
RASEF	6.36e-16	0.706675	0.41	0.28	2.04e-11	enterocyte	RASEF
BRI3	6.87e-16	0.719602	0.439	0.308	2.2e-11	enterocyte	BRI3
C4orf19	7.97e-16	0.493482	0.382	0.249	2.56e-11	enterocyte	C4orf19
PTPN12	8.61e-16	0.626649	0.293	0.173	2.76e-11	enterocyte	PTPN12
SLC25A37	9.23e-16	0.852707	0.366	0.239	2.96e-11	enterocyte	SLC25A37
RETSAT	9.55e-16	0.638777	0.32	0.195	3.06e-11	enterocyte	RETSAT
HPS1	9.76e-16	0.637834	0.325	0.201	3.13e-11	enterocyte	HPS1
CDV3	1.06e-15	0.571333	0.439	0.307	3.4e-11	enterocyte	CDV3
CFL1	1.25e-15	0.396401	0.844	0.647	4.02e-11	enterocyte	CFL1
TMEM259	1.29e-15	0.564793	0.372	0.242	4.14e-11	enterocyte	TMEM259
UBL5	1.33e-15	0.47585	0.564	0.392	4.25e-11	enterocyte	UBL5
CSTB1	1.64e-15	0.458267	0.589	0.422	5.25e-11	enterocyte	CSTB
ZNF217	1.68e-15	0.599652	0.293	0.176	5.39e-11	enterocyte	ZNF217
WDR1	1.77e-15	0.454028	0.448	0.311	5.66e-11	enterocyte	WDR1
TRIP12	2.03e-15	0.50266	0.393	0.258	6.52e-11	enterocyte	TRIP12
TDP21	2.15e-15	0.415723	0.454	0.306	6.88e-11	enterocyte	TDP2
MACF1	2.25e-15	0.373645	0.462	0.315	7.23e-11	enterocyte	MACF1
PLEKHB2	2.26e-15	0.650837	0.298	0.184	7.25e-11	enterocyte	PLEKHB2
TMF1	2.39e-15	0.917122	0.287	0.176	7.67e-11	enterocyte	TMF1
MMP15	2.42e-15	0.92963	0.269	0.161	7.75e-11	enterocyte	MMP15
GPBP1	2.48e-15	0.547111	0.364	0.237	7.93e-11	enterocyte	GPBP1
NEK7	3.06e-15	0.593889	0.31	0.19	9.8e-11	enterocyte	NEK7
SHROOM3	3.21e-15	0.466495	0.57	0.423	1.03e-10	enterocyte	SHROOM3
MGAT4A	3.26e-15	0.533242	0.348	0.22	1.05e-10	enterocyte	MGAT4A
CDCP1	3.31e-15	0.534284	0.366	0.237	1.06e-10	enterocyte	CDCP1
ARPC2	3.66e-15	0.451767	0.497	0.354	1.17e-10	enterocyte	ARPC2
STAT1	3.74e-15	0.62743	0.302	0.183	1.2e-10	enterocyte	STAT1
STK17B	4.06e-15	0.778239	0.261	0.15	1.3e-10	enterocyte	STK17B
NUMB	4.26e-15	0.519766	0.413	0.282	1.36e-10	enterocyte	NUMB
SEPTIN91	4.32e-15	0.352084	0.466	0.32	1.38e-10	enterocyte	SEPTIN9
WASHC1	4.72e-15	0.56345	0.38	0.251	1.51e-10	enterocyte	WASHC1
DOCK11	4.87e-15	0.293291	0.564	0.395	1.56e-10	enterocyte	DOCK1
TMUB1	5.03e-15	0.766832	0.308	0.196	1.61e-10	enterocyte	TMUB1
ZFAND5	5.48e-15	0.747338	0.315	0.201	1.76e-10	enterocyte	ZFAND5
DEK	6.82e-15	0.624239	0.39	0.261	2.19e-10	enterocyte	DEK
ARHGAP12	7.45e-15	0.654519	0.315	0.197	2.39e-10	enterocyte	ARHGAP12
CHP11	7.67e-15	0.470299	0.433	0.299	2.46e-10	enterocyte	CHP1
IST1	9.64e-15	0.647876	0.318	0.202	3.09e-10	enterocyte	IST1
TRIM25	1.12e-14	0.617661	0.292	0.178	3.58e-10	enterocyte	TRIM25
IL4R	1.43e-14	0.67408	0.282	0.167	4.58e-10	enterocyte	IL4R
NR2F61	1.5e-14	0.719966	0.357	0.241	4.8e-10	enterocyte	NR2F6
TULP4	1.51e-14	0.999425	0.275	0.17	4.85e-10	enterocyte	TULP4
UGP21	1.55e-14	0.455378	0.464	0.33	4.97e-10	enterocyte	UGP2
SDC1	1.56e-14	1.06824	0.275	0.171	5.01e-10	enterocyte	SDC1
ZBTB7B	1.76e-14	0.693675	0.282	0.17	5.66e-10	enterocyte	ZBTB7B
CAMK2D	2.03e-14	0.326126	0.526	0.377	6.52e-10	enterocyte	CAMK2D
GOLGB1	2.16e-14	0.344408	0.528	0.378	6.91e-10	enterocyte	GOLGB1
ATP9A	2.21e-14	0.569925	0.302	0.185	7.09e-10	enterocyte	ATP9A
VASP	2.38e-14	0.632609	0.377	0.26	7.62e-10	enterocyte	VASP
FOXO1	2.41e-14	0.459204	0.315	0.193	7.72e-10	enterocyte	FOXO1
ZC3H12A	2.58e-14	0.668241	0.252	0.148	8.26e-10	enterocyte	ZC3H12A
RNASE1	2.77e-14	1.53441	0.259	0.158	8.87e-10	enterocyte	RNASE1
RXRA	3.15e-14	0.702708	0.256	0.15	1.01e-09	enterocyte	RXRA
SDCBP	3.37e-14	0.689552	0.336	0.223	1.08e-09	enterocyte	SDCBP
SRI1	3.38e-14	0.490437	0.685	0.528	1.08e-09	enterocyte	SRI
IRF2	3.67e-14	0.667857	0.267	0.161	1.18e-09	enterocyte	IRF2
ARHGAP42	3.77e-14	0.449055	0.334	0.211	1.21e-09	enterocyte	ARHGAP42
EGLN1	3.95e-14	0.811505	0.267	0.163	1.27e-09	enterocyte	EGLN1
SLC35F5	4.08e-14	0.687681	0.272	0.167	1.31e-09	enterocyte	SLC35F5
SULT1A1	4.92e-14	0.875051	0.325	0.21	1.58e-09	enterocyte	SULT1A1
NQO1	5.04e-14	0.765493	0.344	0.228	1.61e-09	enterocyte	NQO1
ACY1	5.04e-14	1.16157	0.264	0.164	1.62e-09	enterocyte	ACY1
BACE2	5.48e-14	0.971464	0.334	0.221	1.76e-09	enterocyte	BACE2
MYO5B	5.99e-14	0.421695	0.495	0.362	1.92e-09	enterocyte	MYO5B
PMM1	6.4e-14	0.765731	0.285	0.179	2.05e-09	enterocyte	PMM1
SLC22A23	6.85e-14	0.454211	0.43	0.296	2.2e-09	enterocyte	SLC22A23
MVP1	7.4e-14	0.346021	0.574	0.421	2.37e-09	enterocyte	MVP
ARHGAP17	8.06e-14	0.441518	0.334	0.213	2.59e-09	enterocyte	ARHGAP17
TMOD3	9.39e-14	0.471174	0.439	0.312	3.01e-09	enterocyte	TMOD3
LMTK2	1.02e-13	0.44552	0.331	0.21	3.28e-09	enterocyte	LMTK2
ATOX1	1.29e-13	0.883406	0.3	0.195	4.14e-09	enterocyte	ATOX1
EPB41L21	1.33e-13	0.59654	0.352	0.234	4.25e-09	enterocyte	EPB41L2
TBC1D22A	1.4e-13	0.315834	0.49	0.344	4.48e-09	enterocyte	TBC1D22A
STK3	1.46e-13	0.584667	0.289	0.177	4.69e-09	enterocyte	STK3
KIAA0232	1.54e-13	0.480272	0.377	0.249	4.94e-09	enterocyte	KIAA0232
FUT3	1.57e-13	0.677765	0.397	0.28	5.02e-09	enterocyte	FUT3
TMBIM6	1.78e-13	0.431503	0.57	0.405	5.72e-09	enterocyte	TMBIM6
TMEM165	1.85e-13	0.743882	0.297	0.191	5.92e-09	enterocyte	TMEM165
GRAMD2B1	1.95e-13	0.413962	0.375	0.247	6.26e-09	enterocyte	GRAMD2B
KLC4	2e-13	0.826683	0.264	0.162	6.42e-09	enterocyte	KLC4
IGF2R	2.11e-13	0.423954	0.379	0.256	6.75e-09	enterocyte	IGF2R
TP53I31	2.39e-13	0.59135	0.375	0.257	7.66e-09	enterocyte	TP53I3
PHACTR21	2.45e-13	0.36366	0.449	0.313	7.87e-09	enterocyte	PHACTR2
LLGL21	2.58e-13	0.276542	0.708	0.553	8.29e-09	enterocyte	LLGL2
HNF4A1	3.29e-13	0.301746	0.533	0.39	1.06e-08	enterocyte	HNF4A
KLF3	3.56e-13	0.457696	0.521	0.391	1.14e-08	enterocyte	KLF3
MRTFA	3.82e-13	0.447455	0.285	0.175	1.23e-08	enterocyte	MRTFA
N4BP1	3.85e-13	0.673444	0.257	0.155	1.24e-08	enterocyte	N4BP1
PLCD3	5.12e-13	0.559446	0.272	0.164	1.64e-08	enterocyte	PLCD3
HIST1H4C	6.09e-13	0.263849	0.469	0.338	1.95e-08	enterocyte	HIST1H4C
PSEN1	6.18e-13	0.424762	0.33	0.213	1.98e-08	enterocyte	PSEN1
SDC4	6.45e-13	0.673037	0.298	0.194	2.07e-08	enterocyte	SDC4
MARK2	7.21e-13	0.613773	0.316	0.207	2.31e-08	enterocyte	MARK2
ZMYND8	8.38e-13	0.50415	0.351	0.231	2.69e-08	enterocyte	ZMYND8
H3F3B	9.25e-13	0.303055	0.731	0.55	2.97e-08	enterocyte	H3F3B
CAPZA2	9.37e-13	0.45382	0.334	0.225	3e-08	enterocyte	CAPZA2
TET2	9.42e-13	0.526882	0.287	0.18	3.02e-08	enterocyte	TET2
EIF6	9.64e-13	0.656106	0.379	0.262	3.09e-08	enterocyte	EIF6
GIPC11	9.7e-13	0.502863	0.395	0.279	3.11e-08	enterocyte	GIPC1
CMIP	1.23e-12	0.34297	0.433	0.303	3.93e-08	enterocyte	CMIP
BCL3	1.27e-12	0.621824	0.298	0.192	4.07e-08	enterocyte	BCL3
RHOB	1.44e-12	0.512653	0.431	0.305	4.63e-08	enterocyte	RHOB
VAPA	1.59e-12	0.411255	0.428	0.313	5.1e-08	enterocyte	VAPA
FRK	1.73e-12	0.669808	0.27	0.168	5.56e-08	enterocyte	FRK
BTG1	1.79e-12	0.347073	0.482	0.353	5.74e-08	enterocyte	BTG1
PSMD11	1.93e-12	0.607945	0.334	0.226	6.19e-08	enterocyte	PSMD1
LRRFIP2	2.37e-12	0.47696	0.448	0.33	7.6e-08	enterocyte	LRRFIP2
KIAA2013	2.56e-12	0.999805	0.257	0.166	8.19e-08	enterocyte	KIAA2013
CTSS	2.88e-12	0.670676	0.397	0.29	9.22e-08	enterocyte	CTSS
CHMP5	2.93e-12	0.951154	0.264	0.172	9.4e-08	enterocyte	CHMP5
KRT18	3.4e-12	0.317754	0.836	0.697	1.09e-07	enterocyte	KRT18
SRSF5	4.31e-12	0.40599	0.433	0.314	1.38e-07	enterocyte	SRSF5
ZFAND2B	4.63e-12	0.805017	0.254	0.161	1.48e-07	enterocyte	ZFAND2B
CARMIL1	5.07e-12	0.497219	0.408	0.291	1.63e-07	enterocyte	CARMIL1
RTN4	5.33e-12	0.47705	0.392	0.285	1.71e-07	enterocyte	RTN4
GSKIP	6.83e-12	0.777835	0.284	0.187	2.19e-07	enterocyte	GSKIP
PAK2	7.61e-12	0.484684	0.37	0.261	2.44e-07	enterocyte	PAK2
RFFL	8.04e-12	0.52229	0.254	0.157	2.58e-07	enterocyte	RFFL
RB1CC1	8.3e-12	0.62846	0.262	0.166	2.66e-07	enterocyte	RB1CC1
BAZ2A	8.58e-12	0.480309	0.275	0.175	2.75e-07	enterocyte	BAZ2A
ALAS1	9.14e-12	0.652872	0.264	0.169	2.93e-07	enterocyte	ALAS1
PSMB9	9.31e-12	0.659321	0.326	0.221	2.98e-07	enterocyte	PSMB9
SLC25A1	1.11e-11	0.687884	0.348	0.244	3.54e-07	enterocyte	SLC25A1
SPPL2A	1.13e-11	0.49834	0.389	0.274	3.61e-07	enterocyte	SPPL2A
DGKD	1.13e-11	0.562559	0.321	0.213	3.61e-07	enterocyte	DGKD
BCAR1	1.21e-11	0.5766	0.269	0.171	3.88e-07	enterocyte	BCAR1
GALNT7	1.26e-11	0.56039	0.367	0.259	4.02e-07	enterocyte	GALNT7
PSME2	1.31e-11	0.293649	0.498	0.342	4.21e-07	enterocyte	PSME2
PPP2R2D	1.58e-11	0.710183	0.275	0.179	5.07e-07	enterocyte	PPP2R2D
CCDC91	1.76e-11	0.636729	0.259	0.164	5.64e-07	enterocyte	CCDC91
CCNI	2.17e-11	0.41145	0.411	0.298	6.96e-07	enterocyte	CCNI
OCIAD2	2.25e-11	0.952826	0.32	0.229	7.22e-07	enterocyte	OCIAD2
HLA-DRA	2.37e-11	0.575333	0.343	0.225	7.61e-07	enterocyte	HLA-DRA
ZC3HAV1	2.74e-11	0.633368	0.279	0.184	8.79e-07	enterocyte	ZC3HAV1
MYO1A	2.81e-11	0.579332	0.302	0.2	9e-07	enterocyte	MYO1A
LITAF1	2.92e-11	0.60468	0.367	0.266	9.36e-07	enterocyte	LITAF
SYAP1	2.92e-11	0.733186	0.287	0.194	9.37e-07	enterocyte	SYAP1
MED13L	3.11e-11	0.31391	0.42	0.299	9.97e-07	enterocyte	MED13L
GABARAP	3.22e-11	0.37	0.505	0.358	1.03e-06	enterocyte	GABARAP
TPRN	3.69e-11	0.455951	0.344	0.234	1.18e-06	enterocyte	TPRN
HSD17B11	4.57e-11	0.485983	0.362	0.258	1.47e-06	enterocyte	HSD17B11
S100A141	4.79e-11	0.520823	0.541	0.397	1.54e-06	enterocyte	S100A14
ARPC1B	5.22e-11	0.567111	0.369	0.262	1.67e-06	enterocyte	ARPC1B
ZBTB7A	5.49e-11	0.330312	0.51	0.388	1.76e-06	enterocyte	ZBTB7A
SMG7	6.66e-11	0.675194	0.256	0.164	2.13e-06	enterocyte	SMG7
NR6A1	6.77e-11	0.436107	0.298	0.197	2.17e-06	enterocyte	NR6A1
UBA1	6.82e-11	0.682745	0.303	0.208	2.19e-06	enterocyte	UBA1
STK17A	6.82e-11	0.410906	0.272	0.173	2.19e-06	enterocyte	STK17A
NCOA1	7.43e-11	0.606498	0.262	0.167	2.38e-06	enterocyte	NCOA1
CNIH4	7.5e-11	0.664036	0.287	0.195	2.41e-06	enterocyte	CNIH4
AGFG1	7.54e-11	0.664474	0.289	0.196	2.42e-06	enterocyte	AGFG1
KCMF1	7.96e-11	0.655213	0.302	0.206	2.55e-06	enterocyte	KCMF1
PPP2R2A	8.03e-11	0.51174	0.295	0.197	2.57e-06	enterocyte	PPP2R2A
CDC42BPB1	8.24e-11	0.544048	0.334	0.23	2.64e-06	enterocyte	CDC42BPB
SH3KBP1	9.36e-11	0.474551	0.326	0.225	3e-06	enterocyte	SH3KBP1
BCKDHB	9.54e-11	0.911233	0.279	0.19	3.06e-06	enterocyte	BCKDHB
NPTN	9.76e-11	0.509659	0.33	0.23	3.13e-06	enterocyte	NPTN
CASZ1	1.12e-10	0.343249	0.379	0.267	3.59e-06	enterocyte	CASZ1
LAMP1	1.33e-10	0.603019	0.311	0.216	4.26e-06	enterocyte	LAMP1
C4orf3	1.37e-10	1.0668	0.257	0.174	4.38e-06	enterocyte	C4orf3
THUMPD3-AS1	1.41e-10	0.517704	0.28	0.184	4.51e-06	enterocyte	THUMPD3-AS1
RAVER2	1.63e-10	0.497442	0.316	0.215	5.22e-06	enterocyte	RAVER2
TSC22D2	1.7e-10	0.59107	0.277	0.184	5.45e-06	enterocyte	TSC22D2
SDF4	1.82e-10	0.457878	0.382	0.28	5.82e-06	enterocyte	SDF4
KDM4C	1.91e-10	0.37745	0.387	0.273	6.13e-06	enterocyte	KDM4C
BCAS3	2e-10	0.428011	0.262	0.166	6.4e-06	enterocyte	BCAS3
FUCA1	2.44e-10	0.727399	0.272	0.184	7.83e-06	enterocyte	FUCA1
CNST	2.59e-10	0.444024	0.305	0.205	8.3e-06	enterocyte	CNST
FAM83E	2.88e-10	0.587557	0.272	0.177	9.22e-06	enterocyte	FAM83E
PAK1	3.03e-10	0.410724	0.334	0.233	9.72e-06	enterocyte	PAK1
CYB5R3	3.08e-10	0.649178	0.254	0.17	9.88e-06	enterocyte	CYB5R3
YY1	3.12e-10	0.504552	0.359	0.257	9.99e-06	enterocyte	YY1
RALA	3.2e-10	0.630032	0.316	0.226	1.03e-05	enterocyte	RALA
PET100	4.07e-10	0.727274	0.297	0.209	1.31e-05	enterocyte	PET100
SERPINB1	4.09e-10	0.346893	0.492	0.368	1.31e-05	enterocyte	SERPINB1
PKP4	4.73e-10	0.432564	0.282	0.187	1.52e-05	enterocyte	PKP4
TPI1	5.14e-10	0.297073	0.654	0.484	1.65e-05	enterocyte	TPI1
ETFB	5.33e-10	0.417727	0.436	0.315	1.71e-05	enterocyte	ETFB
OGA	5.76e-10	0.305235	0.334	0.231	1.85e-05	enterocyte	OGA
VTI1A	6.26e-10	0.297303	0.366	0.255	2.01e-05	enterocyte	VTI1A
PDLIM1	6.27e-10	0.315681	0.534	0.404	2.01e-05	enterocyte	PDLIM1
NBR1	6.45e-10	0.744402	0.261	0.174	2.07e-05	enterocyte	NBR1
LUZP1	8.02e-10	0.510171	0.311	0.215	2.57e-05	enterocyte	LUZP1
SCARB2	8.14e-10	0.463458	0.315	0.223	2.61e-05	enterocyte	SCARB2
EPAS1	8.44e-10	0.264141	0.333	0.227	2.71e-05	enterocyte	EPAS1
DENND1B1	1.12e-09	0.264932	0.37	0.262	3.58e-05	enterocyte	DENND1B
TMCO1	1.13e-09	0.774154	0.259	0.177	3.61e-05	enterocyte	TMCO1
SEC23A	1.17e-09	0.42902	0.251	0.162	3.76e-05	enterocyte	SEC23A
ARHGEF12	1.21e-09	0.368231	0.334	0.237	3.87e-05	enterocyte	ARHGEF12
BLVRB	1.65e-09	0.505758	0.362	0.267	5.28e-05	enterocyte	BLVRB
PLCL2	1.69e-09	0.384088	0.274	0.18	5.43e-05	enterocyte	PLCL2
CALCOCO2	1.75e-09	0.452875	0.339	0.246	5.6e-05	enterocyte	CALCOCO2
HM13	2.06e-09	0.618546	0.311	0.224	6.6e-05	enterocyte	HM13
GBA2	2.14e-09	0.393107	0.285	0.193	6.85e-05	enterocyte	GBA2
PPP1CB	2.14e-09	0.518281	0.341	0.25	6.87e-05	enterocyte	PPP1CB
CEBPG	2.19e-09	0.620929	0.285	0.201	7.01e-05	enterocyte	CEBPG
RBCK1	2.38e-09	0.516407	0.325	0.235	7.63e-05	enterocyte	RBCK1
RREB1	2.58e-09	0.337548	0.364	0.263	8.27e-05	enterocyte	RREB1
SEL1L3	2.63e-09	0.637041	0.289	0.202	8.44e-05	enterocyte	SEL1L3
MTUS11	2.74e-09	0.297395	0.405	0.301	8.78e-05	enterocyte	MTUS1
DHX32	2.8e-09	0.638336	0.256	0.171	8.99e-05	enterocyte	DHX32
LRP5	3.59e-09	0.41398	0.313	0.219	0.000115144	enterocyte	LRP5
CREBBP	3.96e-09	0.41046	0.275	0.188	0.000126828	enterocyte	CREBBP
PIK3C2B	4.26e-09	0.49325	0.266	0.177	0.000136712	enterocyte	PIK3C2B
RNF145	4.31e-09	0.630528	0.264	0.179	0.000138132	enterocyte	RNF145
ABLIM1	4.58e-09	0.391614	0.439	0.338	0.000146842	enterocyte	ABLIM1
GNB2	5.34e-09	0.25604	0.433	0.316	0.000171098	enterocyte	GNB2
SLC41A2	5.36e-09	0.597601	0.259	0.174	0.000171706	enterocyte	SLC41A2
SIRT7	5.36e-09	0.34669	0.302	0.209	0.00017173	enterocyte	SIRT7
SPATA13	6.11e-09	0.316775	0.348	0.251	0.000196018	enterocyte	SPATA13
VDR	6.31e-09	0.455223	0.287	0.199	0.000202222	enterocyte	VDR
ALDH18A1	6.99e-09	0.413644	0.285	0.196	0.000224142	enterocyte	ALDH18A1
IL18	7.05e-09	0.655907	0.292	0.207	0.000226028	enterocyte	IL18
RASGEF1B	8.11e-09	0.271273	0.348	0.25	0.000260064	enterocyte	RASGEF1B
CREB1	8.75e-09	0.468226	0.254	0.172	0.000280402	enterocyte	CREB1
STRN	9.05e-09	0.545711	0.269	0.186	0.000290238	enterocyte	STRN
VDAC1	9.16e-09	0.263149	0.462	0.344	0.000293506	enterocyte	VDAC1
GPS2	9.69e-09	0.581628	0.311	0.228	0.000310771	enterocyte	GPS2
ABHD17C1	1.13e-08	0.467792	0.369	0.28	0.000363078	enterocyte	ABHD17C
ARF1	1.33e-08	0.31519	0.495	0.372	0.000425649	enterocyte	ARF1
PPP1R16A1	1.36e-08	0.424718	0.343	0.251	0.000435221	enterocyte	PPP1R16A
GOLGA4	1.41e-08	0.28229	0.451	0.344	0.000450707	enterocyte	GOLGA4
PPFIA1	1.44e-08	0.37073	0.298	0.211	0.000461139	enterocyte	PPFIA1
SOS2	1.52e-08	0.284653	0.275	0.186	0.000485817	enterocyte	SOS2
PYGB1	1.61e-08	0.471051	0.377	0.287	0.00051483	enterocyte	PYGB
SIGIRR	1.61e-08	0.26552	0.346	0.255	0.000517155	enterocyte	SIGIRR
CYFIP1	1.93e-08	0.424331	0.298	0.212	0.000618071	enterocyte	CYFIP1
ABI1	2.08e-08	0.411583	0.282	0.198	0.000665845	enterocyte	ABI1
PRELID21	2.28e-08	0.267493	0.518	0.408	0.000731345	enterocyte	PRELID2
FAM160A1	2.71e-08	0.429077	0.333	0.242	0.000868949	enterocyte	FAM160A1
HTATIP2	2.8e-08	0.735968	0.279	0.203	0.000898869	enterocyte	HTATIP2
HGS	3.08e-08	0.624206	0.252	0.173	0.000987035	enterocyte	HGS
ESYT2	3.22e-08	0.418645	0.285	0.202	0.00103229	enterocyte	ESYT2
CDYL	3.42e-08	0.497885	0.31	0.224	0.00109635	enterocyte	CDYL
PRR15	3.44e-08	0.668474	0.252	0.175	0.00110185	enterocyte	PRR15
SON	5.33e-08	0.263857	0.516	0.415	0.00170724	enterocyte	SON
WASL	5.58e-08	0.26141	0.41	0.319	0.00179027	enterocyte	WASL
CORO2A	5.83e-08	0.704618	0.252	0.176	0.00186893	enterocyte	CORO2A
PPP4C	6.44e-08	0.401328	0.326	0.243	0.00206474	enterocyte	PPP4C
RNF10	6.6e-08	0.361377	0.275	0.194	0.00211619	enterocyte	RNF10
ACSS21	7.11e-08	0.303105	0.393	0.299	0.00227981	enterocyte	ACSS2
LRPAP1	7.62e-08	0.428351	0.284	0.206	0.0024422	enterocyte	LRPAP1
RC3H1	7.97e-08	0.333479	0.311	0.226	0.00255558	enterocyte	RC3H1
ARHGEF5	8.25e-08	0.333997	0.256	0.176	0.00264513	enterocyte	ARHGEF5
ATP2B1	9.49e-08	0.35227	0.315	0.232	0.0030412	enterocyte	ATP2B1
CRK	9.69e-08	0.49209	0.284	0.203	0.00310728	enterocyte	CRK
SLC39A4	1.03e-07	0.653103	0.282	0.206	0.00329374	enterocyte	SLC39A4
PDE9A	1.03e-07	0.404419	0.275	0.192	0.00330452	enterocyte	PDE9A
TMEM176A	1.15e-07	0.269599	0.398	0.294	0.00368691	enterocyte	TMEM176A
WWP1	1.24e-07	0.458408	0.287	0.209	0.00398287	enterocyte	WWP1
NIPBL	1.28e-07	0.357387	0.362	0.277	0.00411752	enterocyte	NIPBL
CMPK1	1.54e-07	0.323195	0.407	0.316	0.00494184	enterocyte	CMPK1
KRCC1	1.61e-07	0.455752	0.305	0.23	0.00514909	enterocyte	KRCC1
PIGR1	1.62e-07	0.406533	0.956	0.878	0.00520492	enterocyte	PIGR
PNRC2	1.98e-07	0.420289	0.321	0.243	0.00634234	enterocyte	PNRC2
ZFP36L1	2.01e-07	0.395698	0.351	0.269	0.00643991	enterocyte	ZFP36L1
TMEM176B	2.03e-07	0.278769	0.451	0.344	0.00651297	enterocyte	TMEM176B
PDE3A1	2.04e-07	0.427652	0.392	0.308	0.00654814	enterocyte	PDE3A
ZNF706	2.16e-07	0.367478	0.336	0.258	0.00693758	enterocyte	ZNF706
NFAT5	2.28e-07	0.365015	0.307	0.225	0.00729446	enterocyte	NFAT5
ADIRF	2.38e-07	1.38794	0.308	0.24	0.00761932	enterocyte	ADIRF
MYO9B	2.38e-07	0.294412	0.282	0.201	0.00763419	enterocyte	MYO9B
MED13	2.43e-07	0.448229	0.256	0.18	0.00779869	enterocyte	MED13
KANSL1	2.54e-07	0.317601	0.323	0.239	0.00813701	enterocyte	KANSL1
KRAS	2.9e-07	0.327938	0.308	0.23	0.00928642	enterocyte	KRAS
TRAF4	3.27e-07	0.575429	0.257	0.188	0.0104864	enterocyte	TRAF4
ITGB1	3.5e-07	0.292672	0.393	0.31	0.0112321	enterocyte	ITGB1
CEP170B	3.55e-07	0.42991	0.261	0.186	0.0113796	enterocyte	CEP170B
CSNK1G3	3.92e-07	0.310935	0.252	0.178	0.0125764	enterocyte	CSNK1G3
VIL1	3.99e-07	0.371388	0.357	0.277	0.0128003	enterocyte	VIL1
PRKCE	4.03e-07	0.271086	0.282	0.202	0.0129128	enterocyte	PRKCE
TOP1	4.61e-07	0.322197	0.377	0.29	0.0147795	enterocyte	TOP1
DIP2B	4.63e-07	0.271896	0.343	0.256	0.0148283	enterocyte	DIP2B
EIF4A2	5.07e-07	0.365509	0.349	0.271	0.0162551	enterocyte	EIF4A2
RIN2	5.2e-07	0.431808	0.334	0.253	0.01668	enterocyte	RIN2
EFNB2	5.93e-07	0.354003	0.351	0.272	0.0189958	enterocyte	EFNB2
PPP1R13B	6.73e-07	0.256603	0.338	0.255	0.0215788	enterocyte	PPP1R13B
PAN3	6.96e-07	0.314723	0.282	0.203	0.022304	enterocyte	PAN3
RAB5C	7.62e-07	0.462948	0.282	0.215	0.0244147	enterocyte	RAB5C
RAB1B	8.27e-07	0.456681	0.289	0.219	0.026517	enterocyte	RAB1B
TOB1	8.7e-07	0.282946	0.29	0.214	0.0278992	enterocyte	TOB1
SPSB3	9e-07	0.316196	0.264	0.191	0.0288412	enterocyte	SPSB3
KMT5B	9.2e-07	0.410274	0.264	0.192	0.0294986	enterocyte	KMT5B
DNMBP	1.06e-06	0.443115	0.254	0.182	0.0339494	enterocyte	DNMBP
PLD1	1.18e-06	0.323335	0.331	0.251	0.0378059	enterocyte	PLD1
DDAH21	1.61e-06	0.491975	0.277	0.209	0.051553	enterocyte	DDAH2
EPB41L3	1.63e-06	0.420258	0.269	0.193	0.0521122	enterocyte	EPB41L3
SPINK1	1.76e-06	0.427661	0.343	0.255	0.056508	enterocyte	SPINK1
GRTP1	1.94e-06	0.524817	0.262	0.193	0.0621503	enterocyte	GRTP1
CASK	2.18e-06	0.301812	0.384	0.3	0.069789	enterocyte	CASK
STAU1	2.39e-06	0.440718	0.275	0.208	0.0767524	enterocyte	STAU1
CAPG	2.98e-06	0.561366	0.259	0.195	0.0956142	enterocyte	CAPG
MBNL2	3.25e-06	0.314854	0.267	0.197	0.104138	enterocyte	MBNL2
S100A101	3.32e-06	0.511648	0.861	0.732	0.106529	enterocyte	S100A10
LRATD1	3.34e-06	0.709007	0.261	0.2	0.107121	enterocyte	LRATD1
KDM6A	3.52e-06	0.405125	0.275	0.204	0.112819	enterocyte	KDM6A
TMEM171	3.69e-06	0.320948	0.302	0.23	0.118156	enterocyte	TMEM171
DYRK1A	4.47e-06	0.277637	0.303	0.229	0.14339	enterocyte	DYRK1A
GGT6	4.49e-06	0.554676	0.292	0.225	0.143909	enterocyte	GGT6
RAB1A	5.37e-06	0.455337	0.305	0.238	0.172231	enterocyte	RAB1A
ROCK2	6.3e-06	0.274169	0.39	0.318	0.201964	enterocyte	ROCK2
PHLDA2	6.48e-06	0.673145	0.277	0.212	0.20778	enterocyte	PHLDA2
S100A11	6.56e-06	0.329556	0.451	0.361	0.210263	enterocyte	S100A11
MAP3K2	6.86e-06	0.265292	0.284	0.213	0.219824	enterocyte	MAP3K2
ADAM10	7.29e-06	0.309387	0.311	0.242	0.233687	enterocyte	ADAM10
MKLN1	7.59e-06	0.28002	0.274	0.204	0.243239	enterocyte	MKLN1
PLSCR1	8.38e-06	0.416757	0.313	0.248	0.268626	enterocyte	PLSCR1
TOX3	8.43e-06	0.409746	0.326	0.256	0.270238	enterocyte	TOX3
PCK11	8.43e-06	0.836066	0.372	0.309	0.270337	enterocyte	PCK1
CAMK2G	8.49e-06	0.316241	0.251	0.183	0.272309	enterocyte	CAMK2G
TMEM106C	8.77e-06	0.397652	0.277	0.211	0.281045	enterocyte	TMEM106C
TFG	9.56e-06	0.369808	0.275	0.212	0.306418	enterocyte	TFG
CHKB	1.36e-05	0.297861	0.257	0.193	0.435557	enterocyte	CHKB
MPST	1.38e-05	0.316088	0.487	0.388	0.442909	enterocyte	MPST
CA121	1.46e-05	0.343082	0.423	0.355	0.468726	enterocyte	CA12
NAPA	1.51e-05	0.458041	0.284	0.221	0.482566	enterocyte	NAPA
ADIPOR2	1.58e-05	0.251016	0.252	0.188	0.507349	enterocyte	ADIPOR2
ATP6V0D11	2.08e-05	0.310175	0.292	0.23	0.667978	enterocyte	ATP6V0D1
CNOT2	2.24e-05	0.346188	0.262	0.202	0.717028	enterocyte	CNOT2
TSPAN15	2.26e-05	0.304453	0.287	0.224	0.723749	enterocyte	TSPAN15
VSIG2	2.58e-05	0.459618	0.307	0.243	0.826532	enterocyte	VSIG2
MLX	3.22e-05	0.354627	0.262	0.204	1	enterocyte	MLX
RAB6A	3.56e-05	0.26281	0.289	0.229	1	enterocyte	RAB6A
MEF2A	4.01e-05	0.257268	0.262	0.2	1	enterocyte	MEF2A
NHSL1	5.11e-05	0.351001	0.361	0.297	1	enterocyte	NHSL1
CBLC1	5.5e-05	0.315711	0.331	0.27	1	enterocyte	CBLC
ZFAND6	5.66e-05	0.256634	0.29	0.233	1	enterocyte	ZFAND6
BTG2	6.24e-05	0.30757	0.367	0.298	1	enterocyte	BTG2
SBDS	6.73e-05	0.500112	0.279	0.226	1	enterocyte	SBDS
ARRDC1	7.93e-05	0.361734	0.254	0.2	1	enterocyte	ARRDC1
CCNL2	8.87e-05	0.271289	0.274	0.211	1	enterocyte	CCNL2
DTX2	0.000103558	0.303784	0.256	0.198	1	enterocyte	DTX2
MIEN1	0.000123903	0.339872	0.293	0.241	1	enterocyte	MIEN1
DYNLT1	0.000224805	0.312699	0.298	0.242	1	enterocyte	DYNLT1
CDK2AP2	0.000234143	0.416336	0.302	0.242	1	enterocyte	CDK2AP2
ARPC1A	0.000236175	0.301388	0.285	0.232	1	enterocyte	ARPC1A
ACTB	0.000316403	0.268064	0.936	0.854	1	enterocyte	ACTB
RAB11B	0.000352714	0.305024	0.282	0.23	1	enterocyte	RAB11B
TWF1	0.000367841	0.401	0.259	0.212	1	enterocyte	TWF1
NRIP1	0.000420167	0.343877	0.352	0.3	1	enterocyte	NRIP1
ADAR	0.00044569	0.261804	0.262	0.211	1	enterocyte	ADAR
FNBP4	0.000466786	0.266303	0.289	0.235	1	enterocyte	FNBP4
PSD3	0.000727116	0.285282	0.285	0.233	1	enterocyte	PSD3
EVI5	0.0008076	0.303478	0.261	0.211	1	enterocyte	EVI5
NAMPT1	0.000937915	0.271505	0.27	0.223	1	enterocyte	NAMPT
TMEM50A	0.00138956	0.367362	0.264	0.221	1	enterocyte	TMEM50A
GABARAPL2	0.00510007	0.290926	0.251	0.216	1	enterocyte	GABARAPL2
LPCAT41	0.00587654	0.343373	0.27	0.232	1	enterocyte	LPCAT4
MKI67	0	3.56357	0.563	0.042	0	transit-amplifying	MKI67
HMGB2	0	2.70525	0.6	0.098	0	transit-amplifying	HMGB2
STMN1	0	2.5437	0.582	0.091	0	transit-amplifying	STMN1
TUBB	0	2.20133	0.642	0.172	0	transit-amplifying	TUBB
TYMS	0	3.12131	0.496	0.041	0	transit-amplifying	TYMS
HSPD1	0	1.68942	0.726	0.273	0	transit-amplifying	HSPD1
HMGN2	0	1.96128	0.712	0.26	0	transit-amplifying	HMGN2
TUBA1B	0	2.19677	0.748	0.301	0	transit-amplifying	TUBA1B
H2AFZ	0	2.27246	0.699	0.252	0	transit-amplifying	H2AFZ
RANBP1	0	2.04431	0.586	0.148	0	transit-amplifying	RANBP1
TMPO	0	1.47666	0.588	0.151	0	transit-amplifying	TMPO
LMNB1	0	2.36309	0.505	0.072	0	transit-amplifying	LMNB1
PRKDC	0	1.53612	0.594	0.162	0	transit-amplifying	PRKDC
NCL	0	1.18202	0.747	0.32	0	transit-amplifying	NCL
NUCKS1	0	1.67882	0.593	0.166	0	transit-amplifying	NUCKS1
CENPF	0	3.57495	0.46	0.034	0	transit-amplifying	CENPF
RAN	0	1.79869	0.654	0.229	0	transit-amplifying	RAN
TK1	0	3.26945	0.462	0.038	0	transit-amplifying	TK1
MLEC	0	1.33447	0.712	0.288	0	transit-amplifying	MLEC
LDHB	0	1.73135	0.574	0.152	0	transit-amplifying	LDHB
IDH2	0	1.57386	0.612	0.193	0	transit-amplifying	IDH2
SLC12A2	0	0.801473	0.699	0.282	0	transit-amplifying	SLC12A2
OLFM4	0	1.76797	0.639	0.223	0	transit-amplifying	OLFM4
CENPW	0	3.51828	0.45	0.038	0	transit-amplifying	CENPW
RRM2	0	3.46533	0.442	0.031	0	transit-amplifying	RRM2
HMGB1	0	1.65357	0.771	0.36	0	transit-amplifying	HMGB1
SET	0	1.17179	0.641	0.231	0	transit-amplifying	SET
SNRPD1	0	1.76344	0.559	0.15	0	transit-amplifying	SNRPD1
CENPM	0	3.11698	0.441	0.032	0	transit-amplifying	CENPM
DUT	0	1.78704	0.552	0.144	0	transit-amplifying	DUT
NPM1	0	1.34533	0.714	0.306	0	transit-amplifying	NPM1
DTYMK	0	2.59055	0.47	0.063	0	transit-amplifying	DTYMK
ANP32B	0	1.45418	0.607	0.2	0	transit-amplifying	ANP32B
HNRNPA1	0	1.17657	0.728	0.322	0	transit-amplifying	HNRNPA1
SNHG29	0	1.20828	0.738	0.335	0	transit-amplifying	SNHG29
HSPE1	0	1.47993	0.682	0.282	0	transit-amplifying	HSPE1
RPL4	0	0.998539	0.72	0.321	0	transit-amplifying	RPL4
IMPDH2	0	1.40005	0.565	0.166	0	transit-amplifying	IMPDH2
C1QBP	0	1.46106	0.604	0.206	0	transit-amplifying	C1QBP
HMGA1	0	1.5865	0.566	0.168	0	transit-amplifying	HMGA1
FABP5	0	1.30218	0.667	0.27	0	transit-amplifying	FABP5
HNRNPA3	0	1.09657	0.677	0.281	0	transit-amplifying	HNRNPA3
RPS17	0	1.44641	0.628	0.232	0	transit-amplifying	RPS17
NUPR1	0	1.31044	0.562	0.166	0	transit-amplifying	NUPR1
PA2G4	0	1.38033	0.559	0.164	0	transit-amplifying	PA2G4
SIVA1	0	1.63233	0.558	0.163	0	transit-amplifying	SIVA1
ALYREF	0	1.7123	0.532	0.137	0	transit-amplifying	ALYREF
HMGN1	0	1.18935	0.631	0.236	0	transit-amplifying	HMGN1
NASP	0	1.32572	0.539	0.145	0	transit-amplifying	NASP
H2AFV	0	1.48089	0.62	0.226	0	transit-amplifying	H2AFV
CKS2	0	2.17617	0.53	0.136	0	transit-amplifying	CKS2
NME1	0	1.73772	0.533	0.14	0	transit-amplifying	NME1
PLP2	0	1.46686	0.589	0.196	0	transit-amplifying	PLP2
TKT	0	1.19744	0.612	0.22	0	transit-amplifying	TKT
SMC4	0	2.25753	0.46	0.068	0	transit-amplifying	SMC4
PCLAF	0	3.36131	0.423	0.033	0	transit-amplifying	PCLAF
CENPX	0	1.5056	0.648	0.258	0	transit-amplifying	CENPX
FBL	0	1.51911	0.529	0.139	0	transit-amplifying	FBL
EPHB2	0	1.06643	0.565	0.175	0	transit-amplifying	EPHB2
TOMM5	0	1.47468	0.562	0.173	0	transit-amplifying	TOMM5
SERBP1	0	1.06216	0.622	0.233	0	transit-amplifying	SERBP1
LBR	0	1.4731	0.521	0.133	0	transit-amplifying	LBR
DEK1	0	1.16438	0.612	0.224	0	transit-amplifying	DEK
BANF1	0	1.51758	0.566	0.179	0	transit-amplifying	BANF1
CCT2	0	1.50691	0.546	0.16	0	transit-amplifying	CCT2
UBE2S	0	1.59792	0.548	0.162	0	transit-amplifying	UBE2S
MGST1	0	1.23908	0.68	0.295	0	transit-amplifying	MGST1
TOMM40	0	1.5922	0.515	0.13	0	transit-amplifying	TOMM40
SNRPB	0	1.60762	0.567	0.182	0	transit-amplifying	SNRPB
HNRNPD	0	0.925448	0.61	0.226	0	transit-amplifying	HNRNPD
RPL22	0	1.06135	0.724	0.34	0	transit-amplifying	RPL22
RPL23	0	1.0911	0.658	0.275	0	transit-amplifying	RPL23
PPP1R1B	0	1.00747	0.614	0.231	0	transit-amplifying	PPP1R1B
CCT6A	0	1.40471	0.557	0.175	0	transit-amplifying	CCT6A
RPSA	0	1.13851	0.758	0.376	0	transit-amplifying	RPSA
SNRPF	0	1.52624	0.539	0.157	0	transit-amplifying	SNRPF
SNRPD2	0	1.18444	0.648	0.266	0	transit-amplifying	SNRPD2
TPX2	0	3.8335	0.404	0.022	0	transit-amplifying	TPX2
RPL36A	0	1.09658	0.736	0.354	0	transit-amplifying	RPL36A
DANCR	0	1.11131	0.577	0.195	0	transit-amplifying	DANCR
SRPK1	0	1.10154	0.576	0.194	0	transit-amplifying	SRPK1
RPL10A	0	0.966343	0.77	0.389	0	transit-amplifying	RPL10A
LSM5	0	1.67168	0.522	0.141	0	transit-amplifying	LSM5
MCM7	0	1.97963	0.466	0.085	0	transit-amplifying	MCM7
GPX2	0	1.2226	0.725	0.344	0	transit-amplifying	GPX2
MZT2A	0	1.32469	0.578	0.197	0	transit-amplifying	MZT2A
HNRNPR	0	1.1785	0.545	0.165	0	transit-amplifying	HNRNPR
NME2	0	1.28149	0.759	0.379	0	transit-amplifying	NME2
IGFBP2	0	1.43364	0.598	0.219	0	transit-amplifying	IGFBP2
MAZ	0	1.27192	0.56	0.182	0	transit-amplifying	MAZ
APRT	0	1.08845	0.639	0.261	0	transit-amplifying	APRT
ATP5MC1	0	1.24307	0.674	0.297	0	transit-amplifying	ATP5MC1
PTTG1	0	3.53101	0.415	0.038	0	transit-amplifying	PTTG1
PPP1R14B	0	1.35823	0.592	0.216	0	transit-amplifying	PPP1R14B
SNRPG	0	1.42506	0.574	0.198	0	transit-amplifying	SNRPG
DNPH1	0	1.22703	0.594	0.219	0	transit-amplifying	DNPH1
TIMM13	0	1.34209	0.576	0.201	0	transit-amplifying	TIMM13
NHP2	0	1.44766	0.524	0.15	0	transit-amplifying	NHP2
EIF5A	0	1.29887	0.612	0.238	0	transit-amplifying	EIF5A
MRPL12	0	1.07455	0.604	0.23	0	transit-amplifying	MRPL12
CBX3	0	1.2639	0.526	0.153	0	transit-amplifying	CBX3
RPL7	0	1.19591	0.656	0.284	0	transit-amplifying	RPL7
PRDX3	0	1.37879	0.553	0.181	0	transit-amplifying	PRDX3
AHCY	0	1.19531	0.548	0.176	0	transit-amplifying	AHCY
PAXX	0	1.12114	0.536	0.164	0	transit-amplifying	PAXX
PRC1	0	3.59533	0.391	0.019	0	transit-amplifying	PRC1
PARK7	0	1.26257	0.57	0.198	0	transit-amplifying	PARK7
CDC20	0	3.99247	0.395	0.024	0	transit-amplifying	CDC20
EIF3A	0	0.888612	0.612	0.241	0	transit-amplifying	EIF3A
ILF3	0	0.943788	0.568	0.197	0	transit-amplifying	ILF3
RPL31	0	1.07253	0.722	0.352	0	transit-amplifying	RPL31
TRAP1	0	1.37682	0.502	0.132	0	transit-amplifying	TRAP1
SNRPE	0	1.50733	0.506	0.137	0	transit-amplifying	SNRPE
MRPS34	0	1.13748	0.588	0.219	0	transit-amplifying	MRPS34
CD99	0	0.986708	0.622	0.253	0	transit-amplifying	CD99
RPL5	0	1.02327	0.799	0.431	0	transit-amplifying	RPL5
HSPA9	0	1.05023	0.54	0.172	0	transit-amplifying	HSPA9
PDIA6	0	1.03125	0.595	0.227	0	transit-amplifying	PDIA6
PHB	0	1.12679	0.595	0.227	0	transit-amplifying	PHB
CCT5	0	1.2407	0.559	0.192	0	transit-amplifying	CCT5
HNRNPA0	0	1.0873	0.543	0.176	0	transit-amplifying	HNRNPA0
SMC2	0	2.82657	0.405	0.038	0	transit-amplifying	SMC2
PHB2	0	1.14511	0.558	0.191	0	transit-amplifying	PHB2
PTGES3	0	1.09575	0.664	0.297	0	transit-amplifying	PTGES3
SYNCRIP	0	1.16124	0.522	0.155	0	transit-amplifying	SYNCRIP
AGR2	0	0.904509	0.756	0.389	0	transit-amplifying	AGR2
GGCT	0	1.75657	0.484	0.117	0	transit-amplifying	GGCT
LSM7	0	1.10117	0.639	0.272	0	transit-amplifying	LSM7
GPI	0	0.923252	0.62	0.253	0	transit-amplifying	GPI
CCT3	0	1.12397	0.543	0.177	0	transit-amplifying	CCT3
NAA38	0	1.21772	0.56	0.194	0	transit-amplifying	NAA38
RPL21	0	1.0166	0.749	0.383	0	transit-amplifying	RPL21
YBX1	0	1.0088	0.776	0.411	0	transit-amplifying	YBX1
LSM4	0	1.44223	0.557	0.192	0	transit-amplifying	LSM4
NUSAP1	0	3.5712	0.387	0.022	0	transit-amplifying	NUSAP1
HNRNPF	0	0.90054	0.654	0.29	0	transit-amplifying	HNRNPF
ERH	0	1.35531	0.546	0.182	0	transit-amplifying	ERH
PPM1G	0	1.23256	0.535	0.171	0	transit-amplifying	PPM1G
RPL22L1	0	1.35164	0.528	0.164	0	transit-amplifying	RPL22L1
TECR	0	1.03192	0.594	0.23	0	transit-amplifying	TECR
PRMT1	0	1.26995	0.5	0.136	0	transit-amplifying	PRMT1
MRPS25	0	1.09195	0.538	0.175	0	transit-amplifying	MRPS25
TAF15	0	1.01694	0.539	0.176	0	transit-amplifying	TAF15
GADD45GIP1	0	1.03525	0.559	0.196	0	transit-amplifying	GADD45GIP1
PPIH	0	1.74301	0.455	0.092	0	transit-amplifying	PPIH
NDUFS8	0	1.02719	0.616	0.253	0	transit-amplifying	NDUFS8
NDUFAB1	0	1.2871	0.604	0.241	0	transit-amplifying	NDUFAB1
TUFM	0	1.07612	0.613	0.25	0	transit-amplifying	TUFM
SLC25A39	0	1.18554	0.545	0.183	0	transit-amplifying	SLC25A39
PDCD5	0	1.26185	0.544	0.182	0	transit-amplifying	PDCD5
SNU13	0	1.10174	0.553	0.191	0	transit-amplifying	SNU13
ILF2	0	1.47505	0.496	0.134	0	transit-amplifying	ILF2
HNRNPU	0	0.667779	0.716	0.354	0	transit-amplifying	HNRNPU
UQCC2	0	1.32957	0.498	0.136	0	transit-amplifying	UQCC2
SRSF3	0	0.927911	0.619	0.257	0	transit-amplifying	SRSF3
MRPL11	0	1.44254	0.503	0.141	0	transit-amplifying	MRPL11
EML4	0	0.654357	0.673	0.312	0	transit-amplifying	EML4
MIR924HG	0	3.62274	0.399	0.038	0	transit-amplifying	MIR924HG
XRCC6	0	1.04402	0.555	0.194	0	transit-amplifying	XRCC6
CKS1B	0	2.27741	0.438	0.077	0	transit-amplifying	CKS1B
CACYBP	0	1.5251	0.496	0.135	0	transit-amplifying	CACYBP
CDCA7	0	1.89526	0.441	0.08	0	transit-amplifying	CDCA7
CD81	0	0.818024	0.529	0.168	0	transit-amplifying	CD81
DIAPH3	0	4.0694	0.379	0.018	0	transit-amplifying	DIAPH3
C19orf48	0	1.80095	0.442	0.081	0	transit-amplifying	C19orf48
TRA2B	0	0.918026	0.546	0.186	0	transit-amplifying	TRA2B
NAP1L1	0	1.39906	0.468	0.108	0	transit-amplifying	NAP1L1
RPL6	0	1.05541	0.805	0.445	0	transit-amplifying	RPL6
ANAPC11	0	1.2261	0.588	0.228	0	transit-amplifying	ANAPC11
DNMT1	0	1.84707	0.431	0.071	0	transit-amplifying	DNMT1
RBM3	0	0.957787	0.6	0.24	0	transit-amplifying	RBM3
RAD23A	0	0.973727	0.546	0.187	0	transit-amplifying	RAD23A
NFIA	0	0.901023	0.574	0.215	0	transit-amplifying	NFIA
BOLA3	0	1.32706	0.509	0.15	0	transit-amplifying	BOLA3
RAD21	0	1.26153	0.52	0.161	0	transit-amplifying	RAD21
WDR34	0	1.71536	0.458	0.099	0	transit-amplifying	WDR34
THOC3	0	1.69898	0.465	0.107	0	transit-amplifying	THOC3
GGH	0	1.80835	0.464	0.106	0	transit-amplifying	GGH
HNRNPC	0	0.793727	0.643	0.285	0	transit-amplifying	HNRNPC
METTL26	0	1.07689	0.537	0.179	0	transit-amplifying	METTL26
EIF4A1	0	1.04091	0.673	0.315	0	transit-amplifying	EIF4A1
SRP9	0	1.17826	0.573	0.215	0	transit-amplifying	SRP9
HNRNPDL	0	0.76884	0.564	0.206	0	transit-amplifying	HNRNPDL
CCT7	0	1.28345	0.505	0.148	0	transit-amplifying	CCT7
RPL37A	0	0.971836	0.709	0.352	0	transit-amplifying	RPL37A
RPL23A	0	1.07702	0.725	0.368	0	transit-amplifying	RPL23A
SRSF2	0	0.665377	0.632	0.275	0	transit-amplifying	SRSF2
ATP5F1A	0	0.828854	0.638	0.281	0	transit-amplifying	ATP5F1A
MRPL51	0	1.40715	0.533	0.177	0	transit-amplifying	MRPL51
MRPS35	0	1.14087	0.528	0.172	0	transit-amplifying	MRPS35
PPIB	0	1.00946	0.699	0.343	0	transit-amplifying	PPIB
TOMM6	0	1.20875	0.534	0.179	0	transit-amplifying	TOMM6
CCT4	0	1.21602	0.5	0.145	0	transit-amplifying	CCT4
MRPL16	0	1.42474	0.491	0.136	0	transit-amplifying	MRPL16
NDUFV1	0	0.806161	0.628	0.273	0	transit-amplifying	NDUFV1
GSPT1	0	0.870024	0.561	0.207	0	transit-amplifying	GSPT1
MZT2B	0	1.12526	0.665	0.311	0	transit-amplifying	MZT2B
CYC1	0	1.04521	0.674	0.32	0	transit-amplifying	CYC1
STOML2	0	1.22826	0.526	0.172	0	transit-amplifying	STOML2
NENF	0	1.1352	0.525	0.171	0	transit-amplifying	NENF
MRPS26	0	1.22721	0.5	0.146	0	transit-amplifying	MRPS26
RBBP7	0	1.2435	0.474	0.12	0	transit-amplifying	RBBP7
TXNL4A	0	1.04631	0.557	0.204	0	transit-amplifying	TXNL4A
EEF1B2	0	1.14673	0.767	0.414	0	transit-amplifying	EEF1B2
NAP1L4	0	0.836018	0.526	0.173	0	transit-amplifying	NAP1L4
CCNB1	0	3.49329	0.382	0.029	0	transit-amplifying	CCNB1
HNRNPK	0	0.811234	0.631	0.278	0	transit-amplifying	HNRNPK
MRPL4	0	1.23726	0.497	0.144	0	transit-amplifying	MRPL4
SFPQ	0	0.686642	0.681	0.329	0	transit-amplifying	SFPQ
KRTCAP3	0	1.16917	0.538	0.186	0	transit-amplifying	KRTCAP3
HSP90AB1	0	1.13811	0.784	0.432	0	transit-amplifying	HSP90AB1
NUDT1	0	2.27503	0.406	0.054	0	transit-amplifying	NUDT1
EIF3H	0	0.731408	0.591	0.239	0	transit-amplifying	EIF3H
DDX21	0	1.16861	0.488	0.136	0	transit-amplifying	DDX21
TALDO1	0	1.15146	0.569	0.217	0	transit-amplifying	TALDO1
EEF1G	0	1.00488	0.731	0.379	0	transit-amplifying	EEF1G
HSP90B1	0	0.775799	0.725	0.373	0	transit-amplifying	HSP90B1
PRDX2	0	1.12111	0.625	0.273	0	transit-amplifying	PRDX2
PRDX4	0	1.24914	0.483	0.131	0	transit-amplifying	PRDX4
SF3B5	0	1.00376	0.56	0.209	0	transit-amplifying	SF3B5
MIS18BP1	0	1.21344	0.467	0.116	0	transit-amplifying	MIS18BP1
ATP5PO	0	1.06434	0.641	0.29	0	transit-amplifying	ATP5PO
PAICS	0	1.71	0.442	0.091	0	transit-amplifying	PAICS
CANX	0	0.780054	0.618	0.267	0	transit-amplifying	CANX
EBPL	0	1.21479	0.502	0.151	0	transit-amplifying	EBPL
RPL27	0	1.0422	0.707	0.356	0	transit-amplifying	RPL27
FDPS	0	1.13687	0.531	0.181	0	transit-amplifying	FDPS
LRPPRC	0	0.821539	0.527	0.177	0	transit-amplifying	LRPPRC
RPA3	0	1.73618	0.455	0.105	0	transit-amplifying	RPA3
NDUFB6	0	1.12497	0.538	0.188	0	transit-amplifying	NDUFB6
NUDC	0	1.05377	0.507	0.157	0	transit-amplifying	NUDC
KHDRBS1	0	0.688259	0.611	0.261	0	transit-amplifying	KHDRBS1
LSM2	0	1.4089	0.469	0.119	0	transit-amplifying	LSM2
IFITM3	0	0.863856	0.629	0.279	0	transit-amplifying	IFITM3
TMEM258	0	0.963447	0.579	0.229	0	transit-amplifying	TMEM258
KIF22	0	1.60163	0.435	0.085	0	transit-amplifying	KIF22
SYNGR2	0	0.995783	0.594	0.244	0	transit-amplifying	SYNGR2
RPL27A	0	0.961097	0.692	0.342	0	transit-amplifying	RPL27A
HNRNPM	0	0.81563	0.555	0.206	0	transit-amplifying	HNRNPM
HP1BP3	0	0.847102	0.635	0.286	0	transit-amplifying	HP1BP3
RPL37	0	1.02147	0.804	0.455	0	transit-amplifying	RPL37
RPS29	0	0.824116	0.648	0.299	0	transit-amplifying	RPS29
SNRPC	0	1.43165	0.48	0.131	0	transit-amplifying	SNRPC
CHCHD3	0	0.709087	0.572	0.223	0	transit-amplifying	CHCHD3
TRMT112	0	1.08247	0.506	0.157	0	transit-amplifying	TRMT112
DCTPP1	0	1.26182	0.51	0.161	0	transit-amplifying	DCTPP1
EMP2	0	0.894476	0.562	0.214	0	transit-amplifying	EMP2
MRPS24	0	1.11339	0.544	0.196	0	transit-amplifying	MRPS24
SSBP1	0	1.15007	0.531	0.183	0	transit-amplifying	SSBP1
TMEM106C1	0	1.39378	0.525	0.177	0	transit-amplifying	TMEM106C
GLRX5	0	1.23005	0.522	0.174	0	transit-amplifying	GLRX5
TOP2A	0	3.91	0.364	0.016	0	transit-amplifying	TOP2A
DDX39A	0	1.19928	0.481	0.133	0	transit-amplifying	DDX39A
HNRNPL	0	0.847445	0.572	0.224	0	transit-amplifying	HNRNPL
PAFAH1B3	0	1.7162	0.44	0.092	0	transit-amplifying	PAFAH1B3
OLA1	0	0.944699	0.522	0.175	0	transit-amplifying	OLA1
PCBD1	0	1.31412	0.529	0.182	0	transit-amplifying	PCBD1
BUB3	0	1.37292	0.467	0.12	0	transit-amplifying	BUB3
MPC2	0	1.13005	0.579	0.232	0	transit-amplifying	MPC2
LSM3	0	1.47495	0.479	0.132	0	transit-amplifying	LSM3
CKAP5	0	1.65784	0.436	0.089	0	transit-amplifying	CKAP5
MRPS12	0	1.3045	0.492	0.145	0	transit-amplifying	MRPS12
PEBP1	0	0.966537	0.635	0.289	0	transit-amplifying	PEBP1
TRIM28	0	0.992295	0.522	0.176	0	transit-amplifying	TRIM28
SRRM1	0	0.762181	0.566	0.22	0	transit-amplifying	SRRM1
XRCC5	0	0.775105	0.572	0.226	0	transit-amplifying	XRCC5
POLD2	0	1.74916	0.431	0.085	0	transit-amplifying	POLD2
RPS2	0	1.0457	0.865	0.519	0	transit-amplifying	RPS2
BCL7C	0	1.25718	0.476	0.13	0	transit-amplifying	BCL7C
LMNB2	0	1.66025	0.443	0.097	0	transit-amplifying	LMNB2
NOP58	0	1.27448	0.452	0.107	0	transit-amplifying	NOP58
PDIA3	0	0.778517	0.649	0.304	0	transit-amplifying	PDIA3
PKM	0	0.794104	0.66	0.315	0	transit-amplifying	PKM
DUS1L	0	0.91344	0.524	0.179	0	transit-amplifying	DUS1L
IMPA2	0	1.11284	0.521	0.176	0	transit-amplifying	IMPA2
PSMB2	0	1.16492	0.495	0.15	0	transit-amplifying	PSMB2
OSTC	0	1.02254	0.509	0.164	0	transit-amplifying	OSTC
NUCB2	0	1.48158	0.438	0.093	0	transit-amplifying	NUCB2
SRSF9	0	0.905519	0.573	0.228	0	transit-amplifying	SRSF9
PCNA	0	2.09761	0.428	0.083	0	transit-amplifying	PCNA
EIF3F	0	0.922969	0.552	0.208	0	transit-amplifying	EIF3F
PABPC1	0	0.73855	0.752	0.408	0	transit-amplifying	PABPC1
HSPA8	0	1.10478	0.787	0.443	0	transit-amplifying	HSPA8
MRPL37	0	1.253	0.469	0.125	0	transit-amplifying	MRPL37
CENPK	0	2.90851	0.369	0.025	0	transit-amplifying	CENPK
HMGN3	0	1.2324	0.481	0.137	0	transit-amplifying	HMGN3
RSL1D1	0	1.10281	0.489	0.145	0	transit-amplifying	RSL1D1
SDF2L1	0	1.15063	0.497	0.153	0	transit-amplifying	SDF2L1
MRPL57	0	0.928246	0.552	0.209	0	transit-amplifying	MRPL57
TIMM10	0	1.51584	0.458	0.115	0	transit-amplifying	TIMM10
UBE2T	0	3.05897	0.376	0.033	0	transit-amplifying	UBE2T
SMARCC1	0	0.883499	0.511	0.168	0	transit-amplifying	SMARCC1
RHOBTB3	0	0.996578	0.496	0.153	0	transit-amplifying	RHOBTB3
IFITM1	0	0.928335	0.6	0.257	0	transit-amplifying	IFITM1
NDUFC2	0	1.03402	0.59	0.247	0	transit-amplifying	NDUFC2
ERP29	0	0.924924	0.568	0.225	0	transit-amplifying	ERP29
NDUFAF8	0	1.26327	0.47	0.127	0	transit-amplifying	NDUFAF8
NONO	0	0.948205	0.488	0.145	0	transit-amplifying	NONO
SRSF10	0	0.65568	0.562	0.22	0	transit-amplifying	SRSF10
PSMB3	0	1.08306	0.546	0.204	0	transit-amplifying	PSMB3
TOMM20	0	0.900316	0.534	0.192	0	transit-amplifying	TOMM20
ADH5	0	0.984642	0.528	0.186	0	transit-amplifying	ADH5
ODC1	0	0.562813	0.576	0.234	0	transit-amplifying	ODC1
PPA1	0	0.955752	0.573	0.231	0	transit-amplifying	PPA1
CKLF	0	0.810367	0.477	0.135	0	transit-amplifying	CKLF
RPS16	0	1.06201	0.739	0.397	0	transit-amplifying	RPS16
CUTA	0	0.960402	0.548	0.207	0	transit-amplifying	CUTA
S100A111	0	0.847887	0.67	0.329	0	transit-amplifying	S100A11
MTDH	0	0.647267	0.626	0.285	0	transit-amplifying	MTDH
MTCH2	0	1.00961	0.524	0.183	0	transit-amplifying	MTCH2
MRPS15	0	1.29079	0.477	0.136	0	transit-amplifying	MRPS15
ATP5PB	0	0.975012	0.602	0.261	0	transit-amplifying	ATP5PB
LEFTY1	0	1.0124	0.473	0.132	0	transit-amplifying	LEFTY1
NDUFA10	0	0.817452	0.57	0.229	0	transit-amplifying	NDUFA10
RPS20	0	1.15484	0.506	0.165	0	transit-amplifying	RPS20
FKBP4	0	1.1596	0.488	0.147	0	transit-amplifying	FKBP4
CIAO2A	0	1.20649	0.498	0.157	0	transit-amplifying	CIAO2A
SUMO2	0	1.0032	0.591	0.25	0	transit-amplifying	SUMO2
UQCRFS1	0	0.98848	0.608	0.267	0	transit-amplifying	UQCRFS1
NDUFA12	0	1.07244	0.553	0.213	0	transit-amplifying	NDUFA12
ENO1	0	1.10584	0.675	0.335	0	transit-amplifying	ENO1
PSMA5	0	1.08789	0.532	0.192	0	transit-amplifying	PSMA5
SND1	0	0.755602	0.539	0.199	0	transit-amplifying	SND1
EIF3E	0	0.858439	0.515	0.175	0	transit-amplifying	EIF3E
MRPL52	0	1.04139	0.54	0.2	0	transit-amplifying	MRPL52
ACP1	0	1.1139	0.498	0.158	0	transit-amplifying	ACP1
HADH	0	0.875148	0.564	0.224	0	transit-amplifying	HADH
PTMS	0	1.24146	0.497	0.157	0	transit-amplifying	PTMS
RNPS1	0	0.97263	0.504	0.164	0	transit-amplifying	RNPS1
XBP1	0	0.564389	0.561	0.222	0	transit-amplifying	XBP1
NDUFS5	0	1.00624	0.669	0.33	0	transit-amplifying	NDUFS5
HDGF	0	0.998944	0.517	0.178	0	transit-amplifying	HDGF
SRSF7	0	0.502942	0.628	0.289	0	transit-amplifying	SRSF7
TRABD2A	0	0.616888	0.541	0.202	0	transit-amplifying	TRABD2A
H2AFX	0	1.3455	0.46	0.121	0	transit-amplifying	H2AFX
PGP	0	1.13745	0.465	0.126	0	transit-amplifying	PGP
RUVBL2	0	1.44094	0.453	0.114	0	transit-amplifying	RUVBL2
C12orf57	0	0.727304	0.582	0.243	0	transit-amplifying	C12orf57
NUTF2	0	1.13141	0.494	0.155	0	transit-amplifying	NUTF2
LRRC59	0	1.11898	0.499	0.16	0	transit-amplifying	LRRC59
RPS11	0	0.837318	0.7	0.361	0	transit-amplifying	RPS11
AK2	0	0.737035	0.548	0.21	0	transit-amplifying	AK2
RPL17	0	0.952493	0.808	0.47	0	transit-amplifying	RPL17
SNHG8	0	0.732175	0.53	0.192	0	transit-amplifying	SNHG8
MDH2	0	0.966978	0.595	0.257	0	transit-amplifying	MDH2
CDK4	0	1.68853	0.432	0.094	0	transit-amplifying	CDK4
APEX1	0	1.13732	0.471	0.133	0	transit-amplifying	APEX1
COTL1	0	0.788496	0.502	0.164	0	transit-amplifying	COTL1
PSMB6	0	1.04166	0.545	0.208	0	transit-amplifying	PSMB6
MDH1	0	1.05925	0.525	0.188	0	transit-amplifying	MDH1
NOL7	0	0.864091	0.536	0.199	0	transit-amplifying	NOL7
SYNE2	0	0.506999	0.639	0.302	0	transit-amplifying	SYNE2
RPL38	0	0.783541	0.661	0.324	0	transit-amplifying	RPL38
DAZAP1	0	0.808592	0.529	0.192	0	transit-amplifying	DAZAP1
MYDGF	0	1.02645	0.533	0.196	0	transit-amplifying	MYDGF
PSMB1	0	0.923299	0.569	0.232	0	transit-amplifying	PSMB1
PSMA2	0	1.17645	0.506	0.169	0	transit-amplifying	PSMA2
DMAC1	0	1.27903	0.477	0.14	0	transit-amplifying	DMAC1
ZWINT	0	2.95982	0.367	0.03	0	transit-amplifying	ZWINT
MRPS16	0	1.28053	0.475	0.138	0	transit-amplifying	MRPS16
MGMT	0	0.919941	0.5	0.163	0	transit-amplifying	MGMT
ATP5MC2	0	0.982507	0.715	0.378	0	transit-amplifying	ATP5MC2
PABPN1	0	0.721721	0.587	0.25	0	transit-amplifying	PABPN1
YWHAE	0	0.755478	0.606	0.269	0	transit-amplifying	YWHAE
CCT8	0	1.13952	0.48	0.143	0	transit-amplifying	CCT8
TOMM22	0	1.2363	0.478	0.141	0	transit-amplifying	TOMM22
RBMX	0	0.828293	0.484	0.147	0	transit-amplifying	RBMX
EIF4B	0	0.635459	0.56	0.224	0	transit-amplifying	EIF4B
VPS29	0	1.01502	0.547	0.211	0	transit-amplifying	VPS29
SSR3	0	0.918997	0.513	0.177	0	transit-amplifying	SSR3
DDX46	0	0.684753	0.535	0.199	0	transit-amplifying	DDX46
TMEM14B	0	0.909606	0.527	0.191	0	transit-amplifying	TMEM14B
POLR2E	0	1.10476	0.511	0.175	0	transit-amplifying	POLR2E
G3BP1	0	0.911415	0.497	0.161	0	transit-amplifying	G3BP1
MRPL18	0	1.23128	0.478	0.142	0	transit-amplifying	MRPL18
EIF3B	0	0.946667	0.494	0.158	0	transit-amplifying	EIF3B
NRARP	0	0.628572	0.612	0.276	0	transit-amplifying	NRARP
ANP32A	0	0.928614	0.498	0.162	0	transit-amplifying	ANP32A
KANK1	0	0.894487	0.534	0.199	0	transit-amplifying	KANK1
TAF1D	0	0.790437	0.536	0.201	0	transit-amplifying	TAF1D
GAS6	0	0.577806	0.526	0.191	0	transit-amplifying	GAS6
EIF3D	0	0.851057	0.508	0.173	0	transit-amplifying	EIF3D
EIF3I	0	1.01962	0.49	0.155	0	transit-amplifying	EIF3I
SUCLG1	0	0.957454	0.572	0.237	0	transit-amplifying	SUCLG1
CDKN3	0	3.44808	0.359	0.024	0	transit-amplifying	CDKN3
ATP5PD	0	0.953974	0.612	0.277	0	transit-amplifying	ATP5PD
ISOC2	0	1.12531	0.499	0.164	0	transit-amplifying	ISOC2
UBE2C	0	4.13459	0.35	0.015	0	transit-amplifying	UBE2C
EIF3L	0	0.91236	0.502	0.167	0	transit-amplifying	EIF3L
EIF3K	0	0.938924	0.683	0.349	0	transit-amplifying	EIF3K
DDOST	0	0.934496	0.522	0.188	0	transit-amplifying	DDOST
PPIF	0	1.24771	0.453	0.119	0	transit-amplifying	PPIF
ENOSF1	0	0.759179	0.526	0.192	0	transit-amplifying	ENOSF1
SNRPA	0	1.21693	0.455	0.121	0	transit-amplifying	SNRPA
HMGB3	0	1.57763	0.441	0.107	0	transit-amplifying	HMGB3
YWHAQ	0	0.658181	0.606	0.272	0	transit-amplifying	YWHAQ
RPS6	0	1.13964	0.861	0.527	0	transit-amplifying	RPS6
ESD	0	1.08571	0.474	0.14	0	transit-amplifying	ESD
UBE2I	0	0.96678	0.503	0.169	0	transit-amplifying	UBE2I
TPR	0	0.705552	0.539	0.206	0	transit-amplifying	TPR
UXT	0	0.906171	0.553	0.22	0	transit-amplifying	UXT
MARCKSL1	0	0.359827	0.622	0.289	0	transit-amplifying	MARCKSL1
COX7A2L	0	0.925636	0.525	0.192	0	transit-amplifying	COX7A2L
TBCA	0	0.822317	0.531	0.198	0	transit-amplifying	TBCA
RBM17	0	0.806085	0.508	0.175	0	transit-amplifying	RBM17
STARD10	0	0.487134	0.641	0.308	0	transit-amplifying	STARD10
NDUFA9	0	1.0156	0.506	0.173	0	transit-amplifying	NDUFA9
RTRAF	0	1.02054	0.526	0.193	0	transit-amplifying	RTRAF
SSR2	0	0.721651	0.569	0.236	0	transit-amplifying	SSR2
HNRNPAB	0	0.807912	0.733	0.4	0	transit-amplifying	HNRNPAB
CD320	0	0.781161	0.496	0.163	0	transit-amplifying	CD320
AKR1A1	0	0.769376	0.555	0.223	0	transit-amplifying	AKR1A1
PPIA	0	1.2863	0.807	0.475	0	transit-amplifying	PPIA
ASPM	0	4.45116	0.343	0.011	0	transit-amplifying	ASPM
PARP1	0	1.23901	0.441	0.109	0	transit-amplifying	PARP1
RPL15	0	0.973372	0.786	0.454	0	transit-amplifying	RPL15
SUCLG2	0	0.571407	0.619	0.287	0	transit-amplifying	SUCLG2
MECOM	0	0.576543	0.66	0.328	0	transit-amplifying	MECOM
SNHG7	0	0.834125	0.509	0.177	0	transit-amplifying	SNHG7
RRM1	0	2.24481	0.38	0.048	0	transit-amplifying	RRM1
MACROD1	0	1.25482	0.452	0.12	0	transit-amplifying	MACROD1
RBM8A	0	1.11388	0.495	0.163	0	transit-amplifying	RBM8A
DDX39B	0	0.642876	0.563	0.231	0	transit-amplifying	DDX39B
TOMM7	0	0.721661	0.572	0.24	0	transit-amplifying	TOMM7
PSMA3	0	1.11296	0.492	0.16	0	transit-amplifying	PSMA3
AP2S1	0	0.954346	0.563	0.231	0	transit-amplifying	AP2S1
COMT	0	1.05291	0.482	0.15	0	transit-amplifying	COMT
PSMA1	0	0.740358	0.54	0.209	0	transit-amplifying	PSMA1
DCXR	0	0.944619	0.552	0.221	0	transit-amplifying	DCXR
MRPL20	0	0.955308	0.507	0.176	0	transit-amplifying	MRPL20
BTF3	0	1.0145	0.671	0.34	0	transit-amplifying	BTF3
PGAM1	0	1.02157	0.522	0.191	0	transit-amplifying	PGAM1
SMAGP	0	0.927407	0.514	0.183	0	transit-amplifying	SMAGP
CNPY2	0	0.823665	0.512	0.181	0	transit-amplifying	CNPY2
NDUFB8	0	0.855076	0.601	0.27	0	transit-amplifying	NDUFB8
EIF3M	0	0.965952	0.486	0.155	0	transit-amplifying	EIF3M
EIF1AX	0	1.11696	0.47	0.139	0	transit-amplifying	EIF1AX
SPCS1	0	0.863252	0.553	0.223	0	transit-amplifying	SPCS1
NSD2	0	0.69737	0.536	0.206	0	transit-amplifying	NSD2
GPHN	0	0.814621	0.553	0.223	0	transit-amplifying	GPHN
RBX1	0	0.901014	0.537	0.207	0	transit-amplifying	RBX1
ATP5F1C	0	0.914992	0.612	0.282	0	transit-amplifying	ATP5F1C
FERMT1	0	0.689613	0.532	0.202	0	transit-amplifying	FERMT1
GMNN	0	1.45611	0.423	0.093	0	transit-amplifying	GMNN
SSRP1	0	1.46117	0.423	0.093	0	transit-amplifying	SSRP1
MRPS7	0	1.17562	0.477	0.147	0	transit-amplifying	MRPS7
SPINK11	0	0.930384	0.553	0.224	0	transit-amplifying	SPINK1
COA3	0	1.0059	0.562	0.233	0	transit-amplifying	COA3
SSB	0	1.19826	0.454	0.125	0	transit-amplifying	SSB
MRPL3	0	1.14062	0.457	0.128	0	transit-amplifying	MRPL3
LSM6	0	1.37389	0.447	0.118	0	transit-amplifying	LSM6
TCEA1	0	0.726297	0.524	0.195	0	transit-amplifying	TCEA1
TFDP1	0	1.29139	0.439	0.11	0	transit-amplifying	TFDP1
SLIRP	0	0.965841	0.519	0.19	0	transit-amplifying	SLIRP
ARL6IP1	0	1.56555	0.63	0.301	0	transit-amplifying	ARL6IP1
UQCRH	0	1.03394	0.702	0.373	0	transit-amplifying	UQCRH
PSMD8	0	0.948071	0.533	0.205	0	transit-amplifying	PSMD8
MAGOH	0	1.26891	0.459	0.131	0	transit-amplifying	MAGOH
GSTO1	0	1.0891	0.465	0.137	0	transit-amplifying	GSTO1
SUPT16H	0	1.26715	0.431	0.103	0	transit-amplifying	SUPT16H
TMEM160	0	0.90252	0.492	0.164	0	transit-amplifying	TMEM160
MGST2	0	0.878718	0.536	0.209	0	transit-amplifying	MGST2
FDFT1	0	0.979353	0.538	0.211	0	transit-amplifying	FDFT1
CDK2AP21	0	0.999297	0.538	0.211	0	transit-amplifying	CDK2AP2
RPS21	0	1.04363	0.8	0.473	0	transit-amplifying	RPS21
SLC25A6	0	0.794359	0.686	0.359	0	transit-amplifying	SLC25A6
DDAH1	0	0.714765	0.512	0.185	0	transit-amplifying	DDAH1
BRK1	0	0.843396	0.516	0.189	0	transit-amplifying	BRK1
H1FX	0	0.395347	0.509	0.182	0	transit-amplifying	H1FX
ADK	0	0.804008	0.501	0.174	0	transit-amplifying	ADK
SMS	0	1.10646	0.463	0.136	0	transit-amplifying	SMS
KRTCAP2	0	0.812424	0.588	0.261	0	transit-amplifying	KRTCAP2
PRELID1	0	1.08531	0.57	0.243	0	transit-amplifying	PRELID1
EIF4EBP1	0	1.68894	0.416	0.089	0	transit-amplifying	EIF4EBP1
NUDT8	0	1.64751	0.425	0.098	0	transit-amplifying	NUDT8
TMEM123	0	0.827303	0.484	0.157	0	transit-amplifying	TMEM123
COMMD6	0	0.682628	0.585	0.258	0	transit-amplifying	COMMD6
PSMB5	0	1.16784	0.477	0.15	0	transit-amplifying	PSMB5
HACD3	0	1.68424	0.411	0.084	0	transit-amplifying	HACD3
NDUFV2	0	0.896768	0.568	0.241	0	transit-amplifying	NDUFV2
HPRT1	0	1.54874	0.42	0.093	0	transit-amplifying	HPRT1
CAPRIN1	0	0.633194	0.532	0.206	0	transit-amplifying	CAPRIN1
ENSA	0	0.710907	0.521	0.195	0	transit-amplifying	ENSA
LARS	0	1.00801	0.463	0.137	0	transit-amplifying	LARS
MCM3	0	2.14092	0.386	0.06	0	transit-amplifying	MCM3
NDUFA4	0	0.826968	0.621	0.295	0	transit-amplifying	NDUFA4
ATP5MF	0	0.954795	0.622	0.296	0	transit-amplifying	ATP5MF
ENY2	0	0.889882	0.5	0.174	0	transit-amplifying	ENY2
NACA	0	0.926262	0.789	0.463	0	transit-amplifying	NACA
NANS	0	0.707263	0.567	0.241	0	transit-amplifying	NANS
SEC61B	0	0.747797	0.592	0.266	0	transit-amplifying	SEC61B
UBE2N	0	1.05022	0.466	0.141	0	transit-amplifying	UBE2N
HSP90AA1	0	1.15012	0.797	0.472	0	transit-amplifying	HSP90AA1
REX1BD	0	0.647484	0.54	0.215	0	transit-amplifying	REX1BD
CNN3	0	0.991423	0.459	0.134	0	transit-amplifying	CNN3
RPL9	0	0.923054	0.75	0.425	0	transit-amplifying	RPL9
NDUFS6	0	0.73897	0.62	0.295	0	transit-amplifying	NDUFS6
REPIN1	0	1.04483	0.462	0.137	0	transit-amplifying	REPIN1
MRPL13	0	1.26773	0.458	0.133	0	transit-amplifying	MRPL13
GSTP1	0	1.25678	0.764	0.439	0	transit-amplifying	GSTP1
CISD3	0	0.839363	0.612	0.287	0	transit-amplifying	CISD3
MAD2L1	0	3.48361	0.344	0.019	0	transit-amplifying	MAD2L1
TCP1	0	0.983554	0.477	0.152	0	transit-amplifying	TCP1
KIF20B	0	3.40968	0.345	0.02	0	transit-amplifying	KIF20B
KPNB1	0	0.913151	0.479	0.154	0	transit-amplifying	KPNB1
ECH1	0	0.87252	0.582	0.257	0	transit-amplifying	ECH1
FAF1	0	0.644491	0.558	0.234	0	transit-amplifying	FAF1
CD44	0	0.812392	0.465	0.141	0	transit-amplifying	CD44
NDUFA7	0	0.959214	0.532	0.208	0	transit-amplifying	NDUFA7
EBNA1BP2	0	1.27189	0.436	0.112	0	transit-amplifying	EBNA1BP2
BRI3BP	0	1.10302	0.456	0.132	0	transit-amplifying	BRI3BP
MRPL38	0	1.16105	0.455	0.131	0	transit-amplifying	MRPL38
VDAC3	0	1.01668	0.482	0.158	0	transit-amplifying	VDAC3
MRPL43	0	0.963727	0.482	0.158	0	transit-amplifying	MRPL43
LMAN1	0	0.887504	0.469	0.145	0	transit-amplifying	LMAN1
[truncated: 9,024 more rows]
