# Supplementary material for: Non-variable RNA deletion using the CRISPR-Cas9 technique demonstrated improved outcomes in human intestine single-cell RNA sequencing data, even at half sequencing depths
Source: Genomics Inform. 2025 May 20;23:14. doi: 10.1186/s44342-025-00043-6 (PMC12093678; doi:10.1186/s44342-025-00043-6)
Supplement: Supplementary file 7 — Supplementary Material 7: Supplementary Table S3. The frequencies of each cell type in original data and CRISPR-cas9 treated data. [file 44342_2025_43_MOESM7_ESM.xlsx]

## Sheet: Sheet1
	Proliferating		Epithelial cell		T cell		Mesenchymal cell		B cell		Plasma cell		Neural cell		Myeloid cell		Endothelial cell
	Original	CRISPR	Original	CRISPR	Original	CRISPR	Original	CRISPR	Original	CRISPR	Original	CRISPR	Original	CRISPR	Original	CRISPR	Original	CRISPR
GEM1	0.27	0.41	7.57	13.01	7.37	13	6.66	11.73	9.19	16.33	60.01	30.38	0.15	0.28	4.54	7.5	4.25	7.35
GEM2	0.21	0.17	29.77	29.88	29.35	29.79	10.22	10.32	11.83	11.8	8.33	8.27	0.42	0.43	3.85	3.39	6.01	5.95
GEM3	0.07	0.08	12.83	13.28	9.53	10.07	3.16	3.29	5.02	5.3	64.75	63.07	0.14	0.2	1.77	1.9	2.73	2.82
GEM4	0.1	0.07	40.94	39.33	21.16	21.85	9.35	9.5	5.83	6.13	15.76	16.46	0.96	0.85	2.83	2.6	3.08	3.21
GEM5	0	0.01	30.51	38.13	10.46	7.25	5.77	7	1.3	1.19	41.85	34.87	1.06	1.15	2.53	2.86	6.53	7.55
GEM6	0.32	0.16	45.67	43.48	22.18	23.08	9.75	10.38	2.73	2.92	10.6	11.38	0.97	0.93	4.24	4.02	3.53	3.65
GEM7	0.13	0.12	31.93	30.9	24.12	24.79	10.29	10.68	12.26	12.46	13	13.18	1.66	1.57	2.66	2.37	3.95	3.94
GEM8	0.13	0.14	22.19	21.77	25.64	25.91	14.41	14.65	6.05	5.98	16.33	16.23	0.65	0.64	8.2	8.18	6.4	6.5
