# Supplementary material for: Non-variable RNA deletion using the CRISPR-Cas9 technique demonstrated improved outcomes in human intestine single-cell RNA sequencing data, even at half sequencing depths
Source: Genomics Inform. 2025 May 20;23:14. doi: 10.1186/s44342-025-00043-6 (PMC12093678; doi:10.1186/s44342-025-00043-6)
Supplement: Supplementary file 8 — Supplementary Material 8: Supplementary Table S4.The frequencies of the T/NK cell subtypes and epithelial cell subtypes. [file 44342_2025_43_MOESM8_ESM.xlsx]

## Sheet: Sheet1
Frequecy of T/NK subpopulation
cell types	frequency
	Original	CRISPR
CD4+ naive T cell	0.0998	0.0944
CD8+ naive T cell	0.021	0.0229
CD4+ Tem/effector	0.2151	0.2061
CD8+ Tem/effector	0.3829	0.3913
Tfh cell	0.0729	0.0763
Treg	0.0693	0.074
CD4+ CTL	0.0317	0.0324
CD8AA T cell	0.0115	0.012
NK cell	0.0366	0.0314
gd T cell	0.0205	0.0211
ILC3	0.0072	0.0075
proliferating	0.0314	0.0307
Frequecy of epithelial cell subpopulation
cell types	frequency
	Original	CRISPR
Colonocyte	0.6858	0.6708
Enterocyte	0.0121	0.0131
Transit-amplifying	0.0981	0.1073
Stem cell	0.0408	0.0441
Tuft cell	0.0523	0.0485
BEST4 enterocyte	0.0474	0.0486
Microfold cell	0.0122	0.0139
Goblet cell	0.048	0.0498
Enteroendocrine cell	0.0034	0.0038
