# Supplementary material for: Non-variable RNA deletion using the CRISPR-Cas9 technique demonstrated improved outcomes in human intestine single-cell RNA sequencing data, even at half sequencing depths
Source: Genomics Inform. 2025 May 20;23:14. doi: 10.1186/s44342-025-00043-6 (PMC12093678; doi:10.1186/s44342-025-00043-6)
Supplement: Supplementary file 9 — Supplementary Material 9: Supplementary Table S5. The DEG between the CRISPR-Cas9-treated and original data. [file 44342_2025_43_MOESM9_ESM.xlsx]

## Sheet: Total_JUmpcode_vol
	p_val	avg_log2FC	p_val_adj
MTRNR2L12	0	-9.72669	0
RPS18	0	-9.2113	0
MTRNR2L8	0	-9.03799	0
AD000090.1	0	-8.07596	0
RPL26	0	-7.79446	0
RPL37	0	-7.62855	0
RPS24	0	-7.57453	0
RPL15	0	-7.45312	0
RPL35A	0	-7.45167	0
RPS14	0	-7.31546	0
RPS3A	0	-7.16941	0
RPL19	0	-7.06663	0
RPS17	0	-7.0045	0
RPS13	0	-6.9834	0
RPS26	0	-6.81545	0
FP236383.3	0	-6.78179	0
MT-CO3	0	-6.7206	0
RPL36A	0	-6.58434	0
RPS3	0	-6.40332	0
RPS27A	0	-6.29824	0
RPL3	0	-6.28828	0
RPS10	0	-6.19576	0
RPL17	0	-6.18121	0
RPL18A	0	-6.17853	0
RPL29	0	-6.15199	0
AC105402.3	0	-5.90286	0
FP671120.4	0	-5.89331	0
RPS7	0	-5.8768	0
RPL30	0	-5.85622	0
MT-ND4	0	-5.80444	0
RPL28	0	-5.78294	0
MT-CO1	0	-5.63704	0
RPS29	0	-5.58982	0
RPS19	0	-5.54982	0
MT-CO2	0	-5.53999	0
RPL36	0	-5.47213	0
MT-ND1	0	-5.44101	0
RPL14	0	-5.33276	0
RPS27L	0	-5.31293	0
RPL36AL	0	-5.30996	0
MT-CYB	0	-5.21462	0
MT-ND3	0	-5.04553	0
HFM1	0	-5.02931	0
RPL6	0	-4.93946	0
RPL26L1	0	-4.93002	0
RPL34	0	-4.85617	0
RPS12	0	-4.79079	0
RPL13A	0	-4.74628	0
RPL4	0	-4.67546	0
RPS8	0	-4.59175	0
RPS19BP1	0	-4.57532	0
RPL5	0	-4.56366	0
RPS25	0	-4.55282	0
RPL37A	0	-4.46751	0
EEF1A1	0	-4.39922	0
RPS21	0	-4.10508	0
MT-ND2	0	-3.95459	0
RPS6KB2	0	-3.81405	0
RPL23	0	-3.76213	0
MT-ND5	0	-3.72799	0
RPL13	0	-3.72313	0
RPL22L1	0	-3.69687	0
RPL11	0	-3.69472	0
RPL31	0	-3.60593	0
RPL22	0	-3.42629	0
AC245014.3	0	-3.42293	0
RPL24	0	-3.36061	0
RPL8	0	-3.31107	0
RPL38	0	-3.26985	0
RPS27	0	-3.20599	0
RPL18	0	-3.2009	0
RPL41	0	-3.11554	0
RPL7	0	-3.07976	0
RPL9	0	-3.01301	0
AC253572.2	0	-2.99179	0
LINC01871	0	-2.94914	0
MALAT1	0	-2.94285	0
LINC00486	0	-2.92964	0
MT-ATP6	0	-2.88452	0
RPS15A	0	-2.84034	0
RPS9	0	-2.79962	0
RPS23	0	-2.67473	0
RPS2	0	-2.66983	0
RPL27A	0	-2.49118	0
RPL27	0	-2.45429	0
RPL7L1	0	-2.39143	0
RPS28	0	-2.30325	0
KIF5C	0	-2.28418	0
PRRG3	5.36661e-161	-2.10158	1.72032e-156
RPL39	0	-2.05699	0
RPL23A	0	-1.74668	0
RPS20	0	-1.59171	0
B2M	0	-1.449	0
RPS6KA4	0	-1.3895	0
PTPRCAP	0	-1.38893	0
ASIP	3.3339e-128	-1.26216	1.06872e-123
RPL35	0	-1.2484	0
RPS6KB1	0	-1.11622	0
RPL10A	0	-1.08568	0
UBA52	0	-1.0142	0
RPLP2	0	-0.954904	0
SLCO5A1	2.36717e-86	-0.936873	7.58819e-82
CSF3	4.87861e-53	-0.851802	1.56389e-48
IL11	9.42305e-65	-0.842919	3.02065e-60
DNASE1L1	1.20809e-205	-0.824697	3.87265e-201
IGHV3OR15-7	3.57401e-56	-0.714342	1.14568e-51
NKIRAS1	3.5401e-110	-0.677546	1.13481e-105
HSD11B1L	5.02049e-60	-0.659191	1.60937e-55
DSCAM	8.85825e-58	-0.657332	2.8396e-53
RPS4X	0	-0.639843	0
OOEP	2.50514e-55	-0.569111	8.03049e-51
SLC35F1	2.51491e-240	-0.548829	8.06181e-236
LINC01609	7.58218e-17	-0.48611	2.43054e-12
IGLV3-27	0	-0.441338	0
ARMC9	4.51585e-144	-0.438714	1.4476e-139
DBI	0	-0.43194	0
RPS6KA1	0	-0.41569	0
UQCRHL	4.97053e-65	-0.392472	1.59335e-60
AC008945.1	2.24429e-14	-0.381346	7.19428e-10
IGHV3-66	6.04846e-250	-0.365045	1.93889e-245
RPS16	0	-0.355193	0
RPL7A	0	-0.349024	0
RPS6KA3	0	-0.337613	0
PABPC4	8.93593e-150	-0.334387	2.8645e-145
GCSH	1.97889e-54	-0.327508	6.34352e-50
TRIM32	1.16835e-46	-0.311013	3.74526e-42
IGHV3OR16-13	9.88987e-12	-0.268115	3.1703e-07
MMP3	4.58813e-161	-0.266381	1.47077e-156
IGLV3-25	0	-0.249084	0
DHFR	3.10226e-36	-0.2455	9.9446e-32
C6orf120	1.7298e-116	-0.245296	5.54503e-112
RPS6KA5	1.47116e-218	-0.243124	4.71594e-214
LINGO1	0.00185028	-0.219101	1
RPL21	4.50185e-265	-0.215173	1.44311e-260
CXCL5	1.15511e-40	-0.184113	3.70282e-36
HIST1H3G	4.90316e-11	-0.179445	1.57176e-06
RYR2	3.34526e-11	-0.176472	1.07236e-06
KLK10	2.93114e-21	-0.174019	9.39606e-17
RPS6KC1	8.84403e-84	-0.171879	2.83504e-79
LST1	7.90758e-13	-0.165608	2.53485e-08
PCGF2	3.92974e-47	-0.16306	1.25972e-42
RPLP1	0	-0.16196	0
MMP1	5.0751e-29	-0.156189	1.62687e-24
RPS4Y1	1.29725e-103	-0.137523	4.15846e-99
IGHG1	9.85257e-256	-0.132798	3.15834e-251
SORCS2	4.45199e-06	-0.13113	0.142713
GDF11	7.07977e-17	-0.124901	2.26949e-12
FDCSP	1.24864e-109	-0.108341	4.00264e-105
CEMIP	3.83443e-31	-0.103717	1.22917e-26
CXCL10	1.46653e-40	-0.0943268	4.7011e-36
IGHV3-11	0	-0.0929603	0
IGLV2-23	0	-0.0768043	0
MMP12	8.79148e-20	-0.0695973	2.8182e-15
RFTN1	6.40013e-36	-0.0605863	2.05162e-31
CSMD1	1.04397e-36	-0.0556885	3.34656e-32
MMP9	6.4818e-19	-0.0556039	2.07781e-14
QTRT1	5.23008e-09	-0.0546218	0.000167656
CXCL13	9.12914e-74	-0.0526531	2.92644e-69
C1QTNF5	0.000195923	-0.0501222	1
IGHV4-55	1.55923e-19	-0.0375442	4.99826e-15
C11orf98	1.33077e-31	-0.0367262	4.26592e-27
IGKV2-4	1.82178e-46	-0.0353789	5.83989e-42
ALDOA	1.78048e-33	-0.0329154	5.7075e-29
MMP7	3.44824e-10	-0.0313585	1.10537e-05
IGHV4-59	3.44743e-207	-0.0268676	1.10511e-202
TNFAIP6	0.116782	-0.0209609	1
IGHV3-41	2.63215e-10	-0.0189281	8.43762e-06
IGLV1-40	0	-0.0179417	0
BCOR	0.00062835	-0.010738	1
IGHG2	1.26959e-191	-0.00637646	4.06978e-187
IGLV7-46	0	0.00172836	0
AL627171.2	3.01135e-16	0.00446835	9.65319e-12
SEC61G	0.0407228	0.00966321	1
ZWILCH	3.01375e-07	0.0105356	0.00966087
CXCL6	0.000749364	0.0113063	1
IGHV1-24	8.16248e-213	0.0132027	2.61656e-208
ZNF561-AS1	8.07018e-08	0.0141687	0.00258698
MATR3.1	2.29571e-15	0.021421	7.35911e-11
IGKV1-39	4.02591e-161	0.0236901	1.29055e-156
SPP1	1.19148e-14	0.0254491	3.81942e-10
CXCL8	1.6998e-28	0.027192	5.44889e-24
U62317.4	0.00167652	0.0272819	1
IGHGP	1.40445e-05	0.0280782	0.45021
TNFRSF11B	0.00174806	0.0281946	1
IGLV3-10	0	0.0304355	0
IGLV2-14	3.21368e-249	0.0313565	1.03018e-244
FCGR2A	0.00565578	0.0317897	1
SERPINA1	1.20682e-15	0.0323091	3.86857e-11
TNC	1.4904e-21	0.039032	4.77761e-17
CHD1L	6.8032e-08	0.0408856	0.00218083
MKKS	1.5703e-13	0.0417398	5.03376e-09
PTCH2	0.000206825	0.0419357	1
IGHV3-13	1.83506e-223	0.0450238	5.88245e-219
THBS2	0.365582	0.0463717	1
LRR1	8.8979e-11	0.0479897	2.85231e-06
CHI3L1	1.20822e-53	0.0484549	3.87308e-49
AC025259.3	0.00147344	0.0490487	1
AC006064.4	0.000428789	0.0507141	1
DCC	0.275292	0.0528642	1
RMRP	1.69727e-09	0.0548397	5.44076e-05
AC233755.2	0	0.0602014	0
KMT2E-AS1	1.06998e-13	0.070276	3.42991e-09
IGKV3-7	8.21953e-85	0.0706004	2.63485e-80
COL12A1	3.87324e-07	0.07071	0.0124161
LILRB2	0.845382	0.076337	1
IGHV4-39	1.04175e-277	0.0772782	3.33945e-273
RPL32	0.0931624	0.0787518	1
AC020656.1	0.7446	0.0805914	1
PATL1	9.55838e-14	0.0811492	3.06403e-09
IGLV3-21	0	0.0852738	0
IGKV1D-17	4.96014e-138	0.0865462	1.59002e-133
AC245060.5	0.00100909	0.0870455	1
IGHV3-73	3.15088e-98	0.0913882	1.01005e-93
IGKV1-17	0	0.0934894	0
IGHV7-4-1	0	0.0939749	0
PRKAR1A	0.604748	0.0945574	1
IGHG3	1.52195e-75	0.095854	4.87878e-71
IGHV2-70	9.53079e-97	0.0985066	3.05519e-92
RPS6	0.0900927	0.098835	1
SERPINB5	0.560945	0.0993685	1
POLR1B	1.16252e-07	0.099608	0.00372657
IGF2	0.0405665	0.0998464	1
IGLV1-51	3.12769e-257	0.100275	1.00261e-252
SMU1	1.87953e-07	0.102613	0.00602502
IGKC	1.49704e-168	0.103925	4.79893e-164
IGHV3-21	4.98382e-221	0.104405	1.59761e-216
SERPINE1	3.56625e-09	0.105955	0.00011432
HIST1H2AL	0.0206023	0.106959	1
IGKV1D-27	5.76117e-29	0.109208	1.8468e-24
PLA2G7	0.402286	0.109971	1
BEST1	0.5286	0.110985	1
SOD2	0.00020647	0.112791	1
LINC01138	2.80336e-06	0.112838	0.0898645
HNRNPA2B1	2.88475e-28	0.113476	9.24736e-24
IGHV4-61	3.32784e-16	0.113886	1.06677e-11
IGKV1-5	5.0241e-237	0.114712	1.61053e-232
IGHV2-26	4.74621e-304	0.116632	1.52145e-299
IGLV3-1	1.0111e-221	0.119341	3.24117e-217
IGHV1-18	5.68457e-294	0.122731	1.82224e-289
IGLV1-47	1.64556e-284	0.124406	5.275e-280
PI3	2.00513e-42	0.124821	6.42766e-38
INHBA	0.00238356	0.125712	1
PTGES	0.320643	0.126077	1
HIST1H2BF	0.711872	0.126281	1
IGKV4-1	1.13521e-224	0.126478	3.63903e-220
RRNAD1	7.81871e-11	0.127809	2.50636e-06
HIST1H4D	0.415881	0.130145	1
NAB2	0.190304	0.13229	1
LILRB4	0.137494	0.132784	1
FAP	0.119038	0.133078	1
IGLV5-45	6.44439e-69	0.133598	2.06581e-64
CTHRC1	0.00127969	0.135291	1
TWIST1	0.0299049	0.136398	1
LACC1	0.0801496	0.137696	1
ZC3H11A	0.133413	0.138825	1
IGHV4-4	6.59694e-50	0.140089	2.11471e-45
CALD1	0.827366	0.140278	1
DNAJB1	0.00434989	0.140569	1
CCL24	0.465194	0.14167	1
AC007569.1	6.71704e-06	0.143303	0.215321
IGKV3D-11	3.34773e-153	0.144348	1.07315e-148
IGHG4	7.6097e-50	0.146218	2.43937e-45
IFI30	0.0476044	0.146355	1
FNDC4	0.00324816	0.146895	1
IGHV1-46	2.74594e-244	0.151547	8.80239e-240
IGLV3-9	0	0.152215	0
C1QB	1.50803e-18	0.152254	4.83415e-14
PET117	0.249567	0.15327	1
BGN	0.0246826	0.153467	1
IGKV2-18	0.159004	0.153768	1
COL6A3	1.81836e-42	0.154413	5.82892e-38
MIR497HG	0.159575	0.156486	1
ADAMTS4	0.104066	0.156731	1
EBI3	0.843322	0.157449	1
IL1RN	0.000115425	0.15774	1
TMEM38A	0.0436115	0.157743	1
IGLV6-57	3.88294e-202	0.15843	1.24472e-197
IGHV4-34	1.53924e-176	0.159952	4.9342e-172
PCAT19	0.115803	0.16067	1
PRRX1	0.19737	0.161165	1
IGKV3-11	5.73333e-183	0.161931	1.83788e-178
TMEM158	0.310866	0.163867	1
SHCBP1	0.0875022	0.16451	1
TNFSF11	0.541373	0.165028	1
NCS1	0.00137648	0.165178	1
AL133467.1	1.86738e-09	0.165848	5.98606e-05
IGHV5-10-1	9.81125e-193	0.166117	3.1451e-188
CLU	3.86206e-12	0.166662	1.23802e-07
MFAP2	0.04589	0.167684	1
CXCL1	2.46654e-13	0.167931	7.90673e-09
IGLV2-8	6.58996e-235	0.168494	2.11248e-230
IGLV2-5	1.63089e-09	0.169878	5.22798e-05
IGLV3-19	0	0.170124	0
HIST1H3B	0.41764	0.170431	1
CHN2	0.900598	0.170508	1
CSF1R	0.427141	0.171717	1
COL7A1	0.210282	0.172244	1
IGKV3-20	6.96063e-187	0.172312	2.2313e-182
FADS1	0.000677738	0.173162	1
COL8A1	0.678606	0.173214	1
GPR4	0.0517785	0.173366	1
IGHV3-71	2.66789e-09	0.173415	8.55219e-05
BTG1	9.9402e-21	0.173445	3.18643e-16
LINC00877	0.00505286	0.173811	1
KRT7	0.610971	0.174252	1
LINC01409	0.830449	0.174624	1
NRXN1	7.61747e-46	0.176767	2.44186e-41
HIST1H2AE	0.00432321	0.177646	1
IGKV1-16	2.43673e-184	0.178663	7.81119e-180
LAMP3	0.130877	0.179962	1
IGLC1	7.95109e-64	0.180648	2.5488e-59
STAT5B	0.035513	0.181611	1
IGHV3-74	0	0.183255	0
DNASE1L3	0.0756818	0.184861	1
IGKV3D-15	3.44257e-27	0.185289	1.10355e-22
IGLC2	8.8524e-71	0.185383	2.83773e-66
CXCL9	0.342606	0.185764	1
PSMD2	0.0158996	0.186411	1
STC1	0.139171	0.186627	1
SFRP2	0.911402	0.186864	1
AC027097.1	0.575948	0.186975	1
RBMS2	0.0490248	0.187592	1
IGLV4-69	3.01202e-189	0.1891	9.65534e-185
TNFRSF12A	0.0181559	0.189388	1
AL135905.2	0.738448	0.190759	1
IGLV1-44	3.99022e-258	0.191902	1.27911e-253
GATD3A	0.0852304	0.193037	1
RPL10	1.49759e-138	0.193139	4.80067e-134
IGHV3-15	3.81201e-251	0.193574	1.22198e-246
THTPA	0.062566	0.195442	1
GPR176	0.000110406	0.195505	1
UBC	3.45892e-239	0.196097	1.10879e-234
GATD3B	0.000968121	0.196626	1
AC012236.1	1.86671e-15	0.19757	5.98392e-11
AC025164.1	0.687806	0.198574	1
TLR2	0.30032	0.19881	1
PLAU	0.0152525	0.199438	1
PYGO1	0.00106074	0.199582	1
IGLJ1	1.15581e-16	0.199639	3.70506e-12
AC007563.2	0.125511	0.199824	1
CR381653.1	0.901174	0.200548	1
IL1B	6.86288e-66	0.202732	2.19996e-61
AC245407.2	0.649836	0.202746	1
MZB1	7.11931e-05	0.20325	1
IGKV3-15	2.91115e-150	0.203631	9.33198e-146
IGHV1-3	2.39014e-222	0.203762	7.66182e-218
IGKV1-9	1.16624e-71	0.203974	3.73851e-67
C1QC	1.69155e-11	0.20423	5.42244e-07
GAS5	0.0369033	0.204317	1
IGHV3-30	7.45392e-176	0.204341	2.38943e-171
ANXA2	1.48272e-51	0.204701	4.753e-47
HIST2H2AB	0.157491	0.205293	1
LINC00221	0.0183678	0.205725	1
GPNMB	0.00168402	0.206266	1
MME	0.0193027	0.207247	1
ADGRL4	0.726574	0.208974	1
HIST1H2AK	0.0614232	0.210954	1
FSTL1	1.82631e-05	0.211451	0.585441
LCN2	3.70685e-10	0.212784	1.18827e-05
MYL9	0.0725546	0.214869	1
TIMP1	3.37788e-09	0.215463	0.000108281
AL591518.1	1.55628e-11	0.215542	4.98883e-07
WARS	1.7632e-17	0.215849	5.65212e-13
IGHV3-64	1.69209e-47	0.216122	5.42416e-43
AC104699.1	1.05328e-10	0.216416	3.37638e-06
PDLIM4	2.69657e-05	0.216891	0.864413
S100A3	0.0144192	0.217025	1
MRAS	8.39463e-05	0.217961	1
C1QA	2.43691e-06	0.218168	0.0781175
IGKV2-29	1.65683e-227	0.218569	5.31115e-223
HYAL2	0.142344	0.218716	1
PCOLCE	0.0125212	0.219072	1
G0S2	0.00372715	0.21914	1
IGHV1-2	8.17387e-269	0.219308	2.62021e-264
MASP1	0.071991	0.219931	1
IGSF6	0.112616	0.220862	1
WNT5A	0.0031828	0.221066	1
RAB31	3.98394e-06	0.221193	0.127709
DERL3	1.14108e-14	0.221482	3.65784e-10
HGF	0.00143844	0.222639	1
HIST1H4F	0.362192	0.223475	1
MIXL1	2.44119e-15	0.223866	7.82546e-11
TLR9	0.0255411	0.224281	1
AC110611.2	0.0507354	0.224895	1
P2RY6	0.0207721	0.225201	1
VCAM1	0.0959206	0.225326	1
CFB	0.000502401	0.225951	1
CBWD2	0.209612	0.226468	1
ACTG2	0.281114	0.226729	1
PDPN	0.00151275	0.228407	1
CCN1	0.678694	0.228599	1
TNFRSF6B	0.257981	0.22869	1
LARP6	1.48355e-05	0.228777	0.475567
EEF1B2	9.50086e-88	0.229453	3.0456e-83
IGHV3-49	3.80152e-291	0.22991	1.21862e-286
CD68	1.90403e-06	0.229951	0.0610357
TDO2	0.0306461	0.230628	1
RAPGEF3	0.0791654	0.231445	1
HIST1H2AB	0.15244	0.231717	1
CSRP2	0.00701713	0.231879	1
HIST1H1B	0.0169473	0.232119	1
NACA	1.56958e-188	0.23342	5.03144e-184
IGHV5-51	1.85247e-304	0.233646	5.93827e-300
KDELR3	1.15532e-20	0.233991	3.7035e-16
CADM1	7.1644e-12	0.234153	2.29662e-07
RAB7B	0.00436199	0.234571	1
PTGS2	0.141053	0.234583	1
IGKV2-24	1.53821e-27	0.234603	4.9309e-23
ATG10	6.11991e-10	0.234939	1.9618e-05
IGHV3-23	1.29283e-234	0.235171	4.14428e-230
FCER1G	0.00681693	0.235213	1
EHD3	0.00292923	0.235602	1
ITLN1	4.02983e-09	0.236367	0.00012918
DYSF	0.000232605	0.236583	1
CLEC4A	0.0655283	0.237843	1
SNCA	0.0362711	0.239434	1
HLA-DOA	0.448246	0.240256	1
PTGDS	8.23839e-19	0.240559	2.6409e-14
GUCY1B1	0.000140147	0.240881	1
IGLC3	5.8074e-45	0.240896	1.86162e-40
LOXL2	1.48707e-05	0.24092	0.476695
HLA-A	4.53896e-262	0.241229	1.45501e-257
AC010226.1	1.17286e-05	0.242564	0.375971
HBB	2.22531e-31	0.242692	7.13345e-27
ICAM1	1.88031e-13	0.243166	6.02751e-09
KHDRBS1	7.5712e-43	0.243879	2.42702e-38
KANK3	5.2784e-05	0.244498	1
MS4A6A	0.200965	0.245407	1
SERPINF1	0.122532	0.245576	1
SPHK1	0.00456082	0.245644	1
SMO	6.77673e-05	0.245759	1
IDO1	0.000755404	0.246101	1
SLAMF8	0.0554724	0.246444	1
IGHM	4.48526e-42	0.246462	1.43779e-37
GJA4	0.135173	0.247214	1
AC009313.1	1.0869e-09	0.247695	3.48417e-05
RPLP0	2.78266e-280	0.248318	8.9201e-276
MILR1	0.00520232	0.248675	1
GNAS	6.28456e-199	0.250239	2.01458e-194
SHISA4	9.42353e-09	0.251396	0.000302081
CPXM1	0.0047108	0.252511	1
SH3PXD2B	3.99314e-07	0.252535	0.0128004
JSRP1	5.41569e-24	0.252912	1.73605e-19
PRDX4	4.77606e-70	0.252968	1.53101e-65
VASN	1.01515e-06	0.253115	0.0325415
AC090197.1	1.51277e-06	0.253171	0.0484934
CBWD5	0.61541	0.253268	1
BSDC1	0.822809	0.253315	1
SOCS2	0.00623792	0.254067	1
AL583785.1	0.0184742	0.25427	1
MS4A7	0.377286	0.254919	1
CLEC1A	0.000295223	0.255386	1
IGHV2-5	1.07002e-192	0.255424	3.43004e-188
TUBG1	2.95109e-09	0.255565	9.46001e-05
FADS2	0.000618322	0.255639	1
CD63	3.7672e-106	0.255687	1.20761e-101
REM1	0.00315748	0.255733	1
MEMO1	0.366354	0.256045	1
DNAJB5	0.00443654	0.256314	1
PRRX2	0.000212902	0.256378	1
FKBP11	1.21265e-53	0.257943	3.88728e-49
COL4A2	0.000861131	0.258184	1
TFF1	0.00137724	0.258518	1
TENM4	0.0147063	0.259492	1
IGHV4-31	2.07359e-15	0.259538	6.6471e-11
CHTF8	5.02651e-06	0.259545	0.16113
CRYAB	0.000373094	0.25973	1
DEF8	2.33636e-10	0.260001	7.48944e-06
TYROBP	0.0279625	0.26008	1
PBK	0.000575391	0.260288	1
IL1RL1	0.243678	0.260534	1
EDNRA	0.00304375	0.260735	1
CSF2RB	2.3109e-19	0.260819	7.40783e-15
FMOD	9.95589e-07	0.260893	0.0319146
FCGR3A	0.389735	0.261503	1
DRAM1	2.4029e-20	0.261694	7.70272e-16
CD93	0.00485949	0.261776	1
PTP4A3	8.55697e-07	0.261806	0.0274302
IL3RA	8.7087e-06	0.261876	0.279166
HIST1H2AG	1.64548e-08	0.262319	0.000527474
ITGAX	0.0634357	0.262632	1
CTSL	3.72851e-13	0.262876	1.19521e-08
TPSB2	9.04997e-05	0.262985	1
CTSK	0.0180624	0.263047	1
EML6	1.57462e-09	0.263464	5.04761e-05
DDX1	0.0129003	0.263511	1
PDE10A	1.88296e-05	0.263749	0.603603
TSPAN2	8.30443e-05	0.263919	1
IGKV1D-16	0.00213812	0.264634	1
AGAP2-AS1	1.3356e-07	0.26496	0.00428141
MSRB3	1.91749e-07	0.264998	0.0061467
KDR	0.0345425	0.265755	1
SCN1B	1.26408e-05	0.265987	0.405215
AMPH	0.000168843	0.266575	1
NRP2	7.02484e-05	0.266711	1
IGHV3-43	1.54946e-271	0.266824	4.96695e-267
PAPLN	7.77695e-05	0.266981	1
RAMP3	0.51619	0.267116	1
NECTIN1	0.0232384	0.267491	1
HINT1	1.83119e-186	0.267901	5.87006e-182
COL4A1	0.608778	0.267916	1
HERPUD1	8.98897e-102	0.268984	2.8815e-97
SPAG4	3.16656e-46	0.269157	1.01507e-41
HTRA1	4.40808e-09	0.269438	0.000141305
TM4SF1	1.34726e-05	0.269482	0.431876
LINC02384	4.02852e-23	0.270269	1.29138e-18
GJC1	0.00143453	0.270467	1
HIST1H2BB	0.169249	0.270518	1
IGLV2-11	6.8592e-140	0.27078	2.19878e-135
THY1	0.000179443	0.270806	1
KCNN3	7.90571e-24	0.271124	2.53425e-19
FHL3	7.51417e-08	0.271129	0.00240874
COL1A1	2.55626e-10	0.271194	8.19434e-06
MIR100HG	0.000242064	0.271744	1
NCF2	0.0126318	0.271761	1
TPSAB1	1.43539e-08	0.271989	0.000460129
NINJ1	1.13497e-18	0.27213	3.63826e-14
TUBB6	6.3797e-13	0.272254	2.04508e-08
STON1	0.0121673	0.272314	1
GM2A	4.31779e-12	0.272866	1.38411e-07
DIPK1A	3.36205e-22	0.27299	1.07774e-17
LYZ	0.0227333	0.273629	1
POLR3G	0.000666329	0.273688	1
FAM162B	0.00200139	0.274686	1
COL6A1	0.236996	0.274815	1
ROBO4	5.30094e-05	0.274882	1
IGHV1-69	5.72972e-243	0.274971	1.83672e-238
CCN4	0.0148427	0.275251	1
PTGFR	0.0020263	0.275666	1
PECAM1	0.000112726	0.275821	1
EVA1A	0.00264299	0.276194	1
VWF	0.128362	0.276828	1
CCDC3	0.0259934	0.276894	1
SIRT1	0.00917634	0.277216	1
DPT	0.0749648	0.277458	1
FBLN2	5.80939e-06	0.277488	0.186226
SPI1	8.67352e-07	0.277491	0.0278038
ZFPM2-AS1	2.76245e-07	0.277519	0.0088553
CPVL	0.00162198	0.278073	1
CSTA	0.0147354	0.278394	1
CALU	3.53663e-52	0.278481	1.1337e-47
JCAD	2.04119e-05	0.279055	0.654323
SNX22	0.00211056	0.279217	1
TLR4	0.000361029	0.279275	1
IGHV3-7	1.22344e-159	0.27958	3.92185e-155
ARNTL2	5.79018e-06	0.279618	0.18561
AFF2	0.107426	0.27992	1
GLIDR	0.215022	0.280028	1
RAMP1	0.0118179	0.280162	1
CDCA5	0.000971975	0.280391	1
ARL1	2.92539e-41	0.280496	9.37762e-37
SLC8A1	1.37004e-05	0.280559	0.439179
RBP5	7.06029e-08	0.281327	0.00226325
UBE2C	0.0874137	0.281443	1
S100A8	6.83624e-10	0.2819	2.19143e-05
FGF7	0.000540276	0.281926	1
FAM20A	0.00137198	0.282009	1
BMPER	0.00932082	0.282078	1
CAV1	5.55804e-09	0.282181	0.000178169
PEA15	1.08965e-23	0.282429	3.49297e-19
BUB1	0.000105191	0.282524	1
LUM	1.20117e-09	0.282628	3.85046e-05
SIRPB1	0.163352	0.282828	1
GUCY1A1	4.7115e-05	0.283027	1
MATN2	4.85565e-14	0.283108	1.55653e-09
BMP7	0.00330275	0.28312	1
BHLHA15	6.16172e-43	0.283728	1.9752e-38
LINC01136	0.000233715	0.283729	1
ADAMTS12	5.68293e-05	0.283816	1
BLVRA	2.29291e-19	0.28397	7.35014e-15
PMP22	4.5382e-11	0.284024	1.45477e-06
ACKR3	7.44354e-07	0.284314	0.023861
CXCL16	2.14318e-14	0.284426	6.87018e-10
TMEM92	0.0123474	0.284618	1
CYP7B1	2.88828e-05	0.284897	0.925867
PGAM1	2.46386e-68	0.285261	7.89813e-64
RASL12	7.90255e-07	0.286198	0.0253324
NLRP3	0.305041	0.286406	1
RNASEH2A	3.54022e-09	0.286481	0.000113485
OLFM1	2.05505e-07	0.286574	0.00658768
NRGN	1.06316e-07	0.286614	0.00340808
ALDH1L2	1.96551e-20	0.287125	6.30064e-16
CLEC3B	0.000200147	0.287294	1
ARFGEF2	5.29651e-05	0.287301	1
CCNA2	0.00648396	0.287392	1
MMP19	8.32458e-05	0.287463	1
PDLIM3	1.05628e-05	0.287584	0.338601
AL133415.1	6.13081e-26	0.287618	1.96529e-21
TMEM45A	6.37046e-23	0.287815	2.04211e-18
SOX18	0.0325511	0.287942	1
MGP	0.625275	0.288104	1
CD14	9.0881e-06	0.288172	0.291328
AC017101.1	0.0159763	0.288208	1
LDB2	1.52121e-05	0.28845	0.487639
MT2A	2.97177e-22	0.288595	9.52631e-18
ACSL4	1.14952e-18	0.288595	3.68489e-14
PGM5	1.65143e-10	0.288847	5.29381e-06
CRIP2	1.85311e-07	0.288974	0.00594033
FCRL5	1.4585e-39	0.289271	4.67538e-35
MMD	1.48214e-06	0.289498	0.0475114
HS3ST3A1	0.000121112	0.28968	1
COL5A2	1.40898e-05	0.289946	0.451662
FN1	0.376396	0.290258	1
CLIC4	2.47079e-52	0.290822	7.92037e-48
HTRA3	1.6224e-05	0.290848	0.520076
SEMA6B	4.03214e-06	0.291114	0.129254
IGFBP3	0.799618	0.291151	1
ITGB3	1.60141e-07	0.2913	0.00513348
COL3A1	1.33802e-15	0.291397	4.28915e-11
CHST3	8.40554e-06	0.291398	0.269448
MRC1	0.0127501	0.291713	1
HSPA1A	6.39527e-49	0.291989	2.05007e-44
KPNB1	2.55148e-23	0.292129	8.17903e-19
SMOC1	8.7265e-23	0.292179	2.79737e-18
AMOTL1	1.16746e-11	0.292203	3.7424e-07
NCAPH	0.000307317	0.292546	1
CDC27	2.94529e-10	0.292559	9.44143e-06
RAB13	3.4088e-30	0.292788	1.09272e-25
TEAD2	8.86702e-08	0.292877	0.00284241
IGHA1	4.9892e-25	0.293037	1.59934e-20
HLA-DQA2	0.0302213	0.293337	1
C1QTNF2	0.000747322	0.293438	1
SLC7A11	0.000273283	0.293471	1
RBFOX2	0.00374045	0.293609	1
CCN3	8.09336e-06	0.294027	0.259441
HIST1H3C	0.15844	0.294199	1
IGHA2	1.91813e-30	0.294223	6.14877e-26
ADAMTS1	7.29875e-06	0.294254	0.233969
IGKV1-12	2.3143e-134	0.294327	7.41874e-130
DIABLO	4.11778e-05	0.294337	1
ETV5	8.25835e-06	0.294356	0.26473
CD34	0.00505892	0.294416	1
FKBP1B	0.00140558	0.29455	1
USF2	0.000795175	0.294694	1
SLAIN1	0.103003	0.294723	1
IGF1	6.8733e-21	0.294743	2.2033e-16
PLPPR2	2.44802e-06	0.294807	0.0784736
TXNRD1	2.37994e-05	0.294877	0.762913
ARHGAP28	8.97093e-06	0.294938	0.287572
SMOX	4.73083e-08	0.294965	0.00151651
FIBIN	0.000354224	0.29497	1
CDH5	0.000518665	0.295045	1
RASGEF1B	7.79999e-41	0.295146	2.50037e-36
AIF1L	3.44684e-06	0.295257	0.110492
AKR1C1	0.000379494	0.295301	1
MAMLD1	0.000477097	0.295335	1
CDCA3	0.0125398	0.295497	1
REG4	0.00711544	0.295604	1
RPL12	0	0.295722	0
AL592295.4	0.0014695	0.296024	1
ST3GAL6	2.05718e-14	0.296568	6.59451e-10
IGDCC4	1.80869e-05	0.296787	0.579795
PRR16	1.42057e-06	0.296832	0.0455376
MMACHC	0.0239752	0.296867	1
ZNF667-AS1	6.32704e-08	0.296954	0.0020282
ANKRD65	1.24704e-06	0.296998	0.0399751
IGLV7-43	2.83682e-206	0.297047	9.0937e-202
TERF2	1.66904e-14	0.297114	5.35027e-10
GRK4	0.0173226	0.297225	1
MIR155HG	2.86949e-09	0.297225	9.19845e-05
TXNDC15	6.6825e-76	0.297259	2.14214e-71
RTL8B	1.48484e-08	0.297298	0.00047598
AMZ1	0.0708011	0.297316	1
THEMIS2	5.37808e-20	0.297327	1.724e-15
WASF3	7.19833e-05	0.297516	1
S100B	0.264815	0.297697	1
SCRN1	6.33673e-13	0.297709	2.0313e-08
AIF1	0.345787	0.297739	1
SSR3	2.678e-125	0.29787	8.58459e-121
ITGA5	2.05698e-11	0.297901	6.59385e-07
BX664615.2	0.00143388	0.297992	1
PTGIR	0.00431228	0.298316	1
HSPB1	1.6797e-80	0.298479	5.38444e-76
ROM1	0.0111897	0.298855	1
IGKV1D-13	0.966184	0.29897	1
SELENOM	3.94791e-65	0.299053	1.26554e-60
HAGLROS	0.000100031	0.29906	1
CTSB	1.09695e-80	0.299077	3.51637e-76
GLRX	2.37929e-52	0.29909	7.62704e-48
STARD8	2.15206e-05	0.299123	0.689863
MMRN2	4.96406e-06	0.299143	0.159128
SMIM10	1.00631e-08	0.299204	0.000322584
HOXB13	0.00804375	0.299304	1
NNMT	8.79573e-10	0.299636	2.81956e-05
PSAT1	4.7147e-18	0.299664	1.51134e-13
NTN1	2.64268e-05	0.299672	0.847139
TPM2	2.53669e-06	0.299714	0.081316
SOX5	2.34235e-22	0.299813	7.50865e-18
CDC45	0.00494747	0.30034	1
ARHGEF15	0.000133566	0.300474	1
MMRN1	0.441644	0.300581	1
TUBB	1.51044e-82	0.300772	4.84185e-78
WRAP53	0.000297894	0.301226	1
ACTA2	0.00466949	0.301273	1
BCAT1	2.48784e-05	0.301296	0.797501
F10	0.000272102	0.30136	1
SLFN13	3.26033e-06	0.301392	0.104513
CAV2	9.52162e-17	0.301941	3.05225e-12
HIST1H2BJ	1.28521e-07	0.302078	0.00411988
SIRPA	1.21259e-07	0.302378	0.00388707
MTHFD2	1.56647e-39	0.302381	5.02146e-35
TAGLN	0.631426	0.302385	1
PEAR1	0.000310731	0.302439	1
RARRES2	0.00137189	0.302483	1
BHLHE41	3.35861e-11	0.302733	1.07664e-06
TGFB1I1	4.66668e-15	0.302757	1.49595e-10
HIST1H3F	0.0281627	0.302988	1
BISPR	9.5929e-05	0.303028	1
CD274	0.000472443	0.303066	1
FCGR2B	6.25979e-11	0.303076	2.00664e-06
GLIS2	8.30972e-05	0.303195	1
ENG	1.77976e-11	0.303225	5.7052e-07
AC012368.1	4.77846e-10	0.303588	1.53178e-05
TWIST2	2.26905e-05	0.303678	0.727365
COL24A1	5.29065e-16	0.303707	1.69597e-11
CCM2L	0.000169444	0.30374	1
VIM-AS1	2.04841e-24	0.303964	6.56638e-20
LDLRAD3	1.73838e-05	0.304045	0.557255
MMP2	0.145501	0.304114	1
PTAFR	2.93902e-05	0.304311	0.942131
SERPING1	1.31303e-11	0.304397	4.20903e-07
DPYSL3	5.56977e-15	0.304562	1.78545e-10
SPOCK1	7.54327e-05	0.304653	1
ADAMTS2	5.1163e-07	0.304741	0.0164008
PHLDA1	4.24589e-13	0.304771	1.36106e-08
AL390957.1	2.81362e-06	0.304824	0.0901935
ANXA5	1.17904e-84	0.304836	3.77952e-80
LTC4S	8.02736e-07	0.304849	0.0257325
CD86	0.00180797	0.304949	1
GET4	6.12444e-09	0.305154	0.000196325
SSR4	3.50401e-248	0.30518	1.12324e-243
EBF1	2.39051e-06	0.305249	0.0766303
PRDX1	2.83097e-221	0.305512	9.07497e-217
USHBP1	2.18476e-05	0.305518	0.700346
RHOJ	2.95229e-09	0.30557	9.46386e-05
REG1A	1.39197e-17	0.305586	4.4621e-13
PLVAP	3.36498e-08	0.305631	0.00107868
SEC14L1	1.81076e-66	0.30567	5.80458e-62
AGT	0.023226	0.305818	1
HIST1H1E	5.73737e-52	0.305877	1.83917e-47
CASC15	3.7442e-08	0.305939	0.00120024
CD248	1.99685e-08	0.305967	0.000640111
COL23A1	4.6395e-07	0.306026	0.0148724
MCTP1	2.20231e-08	0.3064	0.000705974
LINC01480	3.52864e-09	0.306951	0.000113114
UCHL1	1.91191e-05	0.307074	0.612883
CYYR1	0.000303485	0.307299	1
AP001057.1	2.12381e-05	0.307324	0.68081
TLCD5	2.06008e-05	0.307486	0.660378
GPRC5B	6.62763e-08	0.30789	0.00212455
APOBEC3A	0.190822	0.308112	1
LMO2	1.74916e-06	0.308166	0.056071
SDR16C5	0.000455955	0.308169	1
FAM49A	1.72486e-20	0.308186	5.5292e-16
PNOC	2.23982e-25	0.308207	7.17998e-21
UBTD1	5.39686e-08	0.308414	0.00173002
FKBP10	5.15967e-11	0.30842	1.65398e-06
HSPA1B	4.53479e-73	0.308482	1.45367e-68
IFITM3	8.74059e-34	0.308514	2.80188e-29
PDIA6	4.79783e-183	0.30915	1.53799e-178
BOC	5.08936e-07	0.309202	0.0163145
C1S	0.00347727	0.30921	1
PLS3	7.13972e-16	0.309295	2.28871e-11
COL15A1	0.00218758	0.309397	1
RRM2	0.00508287	0.309547	1
CXCL3	0.574577	0.309634	1
C3	0.193939	0.309945	1
EVA1B	1.40045e-33	0.31016	4.48929e-29
THSD7A	1.29715e-05	0.310164	0.415814
AC021678.2	2.56168e-07	0.310174	0.00821174
IGFBP5	0.0141218	0.310188	1
ECSCR	0.000107605	0.310307	1
GNB4	3.9464e-13	0.310512	1.26506e-08
LIMS2	5.26068e-10	0.31067	1.68636e-05
GLUL	5.9162e-31	0.31073	1.8965e-26
AC011511.2	3.00241e-07	0.310807	0.00962452
MORN4	7.71352e-05	0.310814	1
CNRIP1	5.59665e-14	0.31091	1.79406e-09
LINC01353	4.4771e-06	0.311128	0.143518
TSPAN9	4.72514e-11	0.311168	1.51469e-06
EHD2	6.04419e-17	0.311234	1.93752e-12
STX11	8.0241e-13	0.311336	2.5722e-08
CD109	8.85341e-09	0.311352	0.000283805
SEC24D	8.92621e-42	0.311486	2.86139e-37
CLMP	3.04735e-09	0.311612	9.76859e-05
TRPA1	0.000507846	0.3118	1
RCN1	3.00591e-45	0.311856	9.63573e-41
LILRB1	7.94626e-13	0.312036	2.54725e-08
MYCT1	3.96044e-05	0.312043	1
HSPB2	9.82061e-07	0.31216	0.0314809
ADGRE2	1.95821e-06	0.312285	0.0627725
ANGPTL2	3.20265e-09	0.31237	0.000102664
PILRA	0.00466409	0.312409	1
LRRC32	2.05064e-11	0.312535	6.57352e-07
CTSG	0.604821	0.312558	1
IGHV3-72	6.74946e-216	0.312639	2.16361e-211
FGD1	9.73977e-06	0.312709	0.312218
APOL4	1.56497e-06	0.312739	0.0501666
CIT	2.52197e-07	0.312898	0.00808443
SARM1	0.165978	0.312905	1
CD59	9.29181e-71	0.313275	2.97858e-66
PSAP	1.02755e-214	0.313458	3.29392e-210
AC008050.1	0.000270728	0.313483	1
TSPAN11	3.78465e-08	0.313524	0.00121321
WWTR1	2.12081e-15	0.313625	6.79847e-11
TPM4	7.11298e-159	0.313923	2.28014e-154
TSHR	1.38449e-08	0.31421	0.000443812
AHNAK2	0.000220062	0.314385	1
C1orf54	3.83604e-10	0.314396	1.22968e-05
ACTG1	0	0.314399	0
MLLT10	8.62135e-07	0.314878	0.0276366
TMEM119	2.18055e-07	0.315147	0.00698997
PACSIN3	2.84736e-06	0.315465	0.091275
SPCS2	2.42607e-142	0.315566	7.777e-138
MB21D2	7.02454e-15	0.315608	2.25179e-10
TTC7B	3.51842e-09	0.315683	0.000112786
GINS3	2.93762e-05	0.31578	0.941684
FNDC1	0.0015364	0.315904	1
A4GALT	5.99157e-12	0.315939	1.92066e-07
BATF3	0.000106758	0.315984	1
SDK1	3.08295e-07	0.316036	0.0098827
SDF2L1	2.48001e-105	0.316103	7.94992e-101
CCDC117	2.35785e-20	0.316241	7.55833e-16
C5orf24	1.71472e-14	0.316423	5.49671e-10
EFEMP2	8.19095e-14	0.316452	2.62569e-09
DBN1	7.27671e-17	0.316526	2.33262e-12
PRAC1	0.208995	0.316529	1
GNA15	0.00133842	0.31657	1
HIST1H3H	1.64249e-06	0.316663	0.0526518
MIR4435-2HG	2.2667e-33	0.316881	7.26613e-29
LMCD1	2.75044e-11	0.316988	8.81682e-07
HIST2H2BF	1.60386e-09	0.317054	5.14134e-05
AC004241.1	2.0674e-06	0.317078	0.0662726
CRISPLD2	6.35388e-13	0.317164	2.0368e-08
SHE	8.47214e-08	0.317249	0.00271583
DIPK2B	0.000438608	0.317281	1
CX3CL1	2.23519e-06	0.317333	0.0716514
FBN1	2.15198e-14	0.317368	6.89837e-10
S100A11	9.33272e-192	0.317444	2.9917e-187
VWA1	2.00268e-13	0.317478	6.4198e-09
SLC2A5	1.76152e-06	0.317515	0.0564673
TSLP	4.84213e-05	0.317572	1
SLC31A2	1.23918e-12	0.317605	3.97232e-08
ABLIM3	8.05494e-11	0.317685	2.58209e-06
TM4SF18	2.04129e-06	0.317704	0.0654357
PODXL	2.16456e-06	0.317781	0.0693872
HDGFL3	2.29632e-16	0.317817	7.36107e-12
A2M	0.000114078	0.317974	1
ANO2	7.18499e-05	0.318172	1
FEZ1	3.10479e-11	0.318187	9.95272e-07
MAP1B	5.47026e-09	0.318349	0.000175355
DYNLRB1	5.10454e-07	0.31837	0.0163631
PI4K2B	7.02135e-10	0.318377	2.25076e-05
DTL	0.000221288	0.31838	1
IGFBP6	3.59548e-13	0.318468	1.15257e-08
FICD	3.27616e-27	0.318474	1.05021e-22
MXRA7	1.04969e-27	0.318511	3.36487e-23
TP53INP1	7.50453e-31	0.318524	2.40565e-26
MSC	7.26702e-08	0.318716	0.00232952
ZNF275	9.76048e-15	0.318724	3.12882e-10
DNALI1	9.21974e-05	0.318728	1
RHEX	1.34018e-06	0.318778	0.0429609
PDE6B	0.00230212	0.318793	1
ARHGEF10	4.94052e-08	0.318921	0.00158373
PLPP5	2.85353e-78	0.319005	9.14727e-74
COPZ2	3.54301e-19	0.319187	1.13575e-14
CRMP1	0.000154081	0.31922	1
ARHGAP23	6.00804e-12	0.319227	1.92594e-07
UBE2N	1.01317e-39	0.319233	3.24783e-35
IGKV2-28	0.374625	0.319303	1
DNAAF4	2.88626e-05	0.319408	0.92522
ESR1	5.09505e-19	0.319411	1.63327e-14
FERMT2	1.37995e-20	0.319421	4.42358e-16
DYRK3	1.21197e-06	0.319637	0.038851
Z93241.1	8.78205e-14	0.319714	2.81517e-09
SULF1	7.79853e-07	0.319744	0.024999
LSM12	1.85843e-32	0.319775	5.95738e-28
COL6A2	0.530478	0.320217	1
SOBP	3.0988e-09	0.320308	9.9335e-05
OAZ3	4.71749e-05	0.320677	1
EML1	1.20791e-10	0.320701	3.87207e-06
TGM2	2.14159e-07	0.320744	0.00686509
STAB1	3.73863e-06	0.320815	0.119846
FTL	0	0.320831	0
CD38	1.43307e-51	0.320892	4.59384e-47
SGIP1	5.97685e-10	0.320943	1.91594e-05
CENPA	0.00115943	0.320974	1
TPTE2	0.000205047	0.321057	1
TNS1	1.74153e-15	0.321082	5.58266e-11
CAVIN3	2.65671e-17	0.321106	8.51635e-13
TGFBI	2.67174e-12	0.321108	8.56452e-08
KYNU	0.00375819	0.321112	1
CD74	4.28557e-49	0.321151	1.37378e-44
COL4A4	9.51691e-17	0.32116	3.05074e-12
CLHC1	0.0204369	0.321167	1
MCAM	2.79612e-09	0.321301	8.96324e-05
GGT5	1.18519e-10	0.321459	3.79923e-06
HIST1H3D	1.13641e-14	0.321475	3.64289e-10
GPR161	1.25015e-05	0.321569	0.400748
LSAMP	7.20404e-09	0.321617	0.000230933
NDUFA3	1.44307e-74	0.321672	4.62589e-70
TUBB3	1.24105e-06	0.321683	0.0397832
MEG8	5.11592e-06	0.321731	0.163996
NXN	6.20755e-14	0.321835	1.98989e-09
HEG1	1.57375e-15	0.321847	5.04483e-11
CLEC7A	0.00248853	0.32187	1
RNF144B	0.000345667	0.321877	1
HDDC2	3.95545e-27	0.32235	1.26796e-22
BIRC5	0.00264763	0.322401	1
UBE2E2	8.32279e-35	0.322607	2.66795e-30
CALCRL	0.0106068	0.322645	1
LMOD1	1.21046e-07	0.322801	0.00388026
TMOD2	1.6764e-10	0.322814	5.37385e-06
AFAP1L1	2.76773e-06	0.322857	0.0887224
CD40	9.29694e-22	0.32286	2.98023e-17
SYNM	4.80597e-07	0.322982	0.015406
AC009812.1	0.00410662	0.323032	1
GEM	1.1691e-05	0.323172	0.374767
SGCA	0.00320375	0.323299	1
CXorf21	4.92211e-16	0.323419	1.57783e-11
ISLR	1.67925e-10	0.323453	5.38299e-06
RBP7	2.05609e-05	0.323454	0.659101
GINS4	0.025472	0.323457	1
PXDC1	4.57914e-13	0.323489	1.46789e-08
EGFL7	0.000320805	0.323603	1
C1orf198	6.98746e-11	0.323691	2.2399e-06
MPDZ	9.76956e-13	0.323852	3.13173e-08
DGKI	0.000753313	0.323926	1
NT5DC2	2.96519e-33	0.323933	9.50522e-29
ARHGAP29	9.66406e-11	0.323963	3.09791e-06
PDGFRB	1.08135e-10	0.323977	3.46638e-06
CDKN3	7.67377e-07	0.323999	0.024599
C3orf14	2.93343e-07	0.324179	0.00940341
AC007032.1	0.000826262	0.324317	1
VCAN	2.55816e-06	0.324568	0.0820044
ANKRD28	2.49771e-68	0.324743	8.00665e-64
FECH	9.44431e-13	0.324987	3.02747e-08
C2	6.07303e-14	0.325124	1.94677e-09
IGKV1-6	6.62291e-39	0.325138	2.12304e-34
PALMD	5.92055e-06	0.325149	0.189789
COLEC12	1.27222e-09	0.325534	4.07824e-05
OVCA2	7.57432e-25	0.325856	2.42802e-20
SPCS3	2.59952e-125	0.325865	8.33302e-121
TIMP2	2.94698e-42	0.326107	9.44685e-38
LINC02362	9.46418e-61	0.326171	3.03384e-56
SOX17	0.000487925	0.326259	1
TSPAN4	3.61492e-24	0.326285	1.1588e-19
FKBP2	3.5841e-44	0.326449	1.14892e-39
NRG1	0.551286	0.326561	1
AC011611.3	3.84386e-11	0.326633	1.23219e-06
BICC1	1.51197e-09	0.326646	4.84676e-05
SLC29A1	1.07927e-17	0.326691	3.45971e-13
GSTM1	2.55795e-06	0.326731	0.0819977
ADAMTS9	2.94775e-08	0.326748	0.000944931
IL33	0.00112659	0.326767	1
TMEM255B	4.52168e-08	0.326773	0.00144947
FAM171B	2.30343e-09	0.326832	7.38387e-05
GNG4	0.292932	0.326836	1
CENPW	4.84387e-07	0.326896	0.0155275
GJB3	0.00403284	0.327049	1
SPARC	1.48442e-10	0.327098	4.75846e-06
CERCAM	3.4027e-32	0.327102	1.09077e-27
PHGDH	2.09349e-17	0.327122	6.71088e-13
FGL2	4.23924e-17	0.327157	1.35893e-12
COL1A2	0.0141175	0.327179	1
OLFML1	4.60022e-09	0.327263	0.000147465
FZD4	5.03561e-09	0.327502	0.000161421
IGKV1-27	7.73735e-277	0.327549	2.48028e-272
ACOXL	3.44323e-06	0.327585	0.110376
ZNF366	9.15934e-06	0.327708	0.293612
POU2AF1	2.61466e-51	0.327734	8.38154e-47
CCDC80	1.82282e-11	0.327905	5.84323e-07
NDUFB1	2.15809e-46	0.327945	6.91797e-42
PCDHGC3	4.2128e-07	0.328047	0.0135046
HSPA5	3.1681e-246	0.328133	1.01557e-241
C16orf86	7.30163e-06	0.328216	0.234061
MMP14	2.88809e-17	0.328405	9.25807e-13
CDK14	2.47189e-40	0.328437	7.92388e-36
CCNB1	6.6624e-06	0.328495	0.21357
SRD5A3	5.13329e-19	0.32852	1.64553e-14
SERPINE2	1.69173e-10	0.328623	5.42302e-06
C5AR1	0.000844596	0.328638	1
HSPA12B	5.45988e-06	0.328645	0.175022
NDN	1.99199e-14	0.328804	6.38551e-10
SNAI2	2.57192e-09	0.328808	8.24454e-05
APLNR	2.06778e-06	0.328833	0.0662849
MIR3681HG	0.00155788	0.329002	1
LMNB2	7.95752e-11	0.329116	2.55086e-06
TCN2	1.45405e-20	0.329125	4.66109e-16
HIC2	0.000184857	0.32917	1
IGHV3-48	1.26153e-88	0.32922	4.04395e-84
GLDC	5.38536e-21	0.329459	1.72633e-16
RBBP9	6.37277e-08	0.32959	0.00204285
PRKAR2B	2.25535e-17	0.329681	7.22977e-13
PRDM1	1.41337e-54	0.329913	4.53068e-50
MRVI1	1.88133e-08	0.329939	0.000603081
C1QTNF3	3.12707e-05	0.329992	1
AC005332.4	0.00197198	0.330218	1
SLC11A1	0.0129917	0.330463	1
ENTPD1	2.37502e-30	0.330549	7.61337e-26
TMEM132A	2.24876e-05	0.330588	0.720862
SLC7A7	1.48515e-16	0.33071	4.76078e-12
NRXN3	1.34656e-05	0.33077	0.431653
RAB38	0.00124378	0.330924	1
DEPDC1	0.000827381	0.330994	1
AC027243.3	0.0663511	0.331038	1
FKBP7	8.28538e-14	0.331086	2.65596e-09
VEGFC	0.00029984	0.331259	1
HIST1H4A	0.00641377	0.331353	1
MCC	9.42889e-22	0.331411	3.02253e-17
HDC	0.536451	0.331429	1
AC079921.1	1.38291e-09	0.33149	4.43307e-05
PDZK1IP1	1.11745e-06	0.33153	0.0358211
TNFRSF9	0.0130205	0.331593	1
PLXNC1	8.49141e-16	0.331814	2.72201e-11
EFEMP1	1.00246e-08	0.331847	0.000321348
PDGFA	0.000131418	0.331849	1
VIM	3.28723e-148	0.331883	1.05375e-143
RASGRP3	3.79672e-38	0.331941	1.21708e-33
C14orf132	3.84873e-05	0.331962	1
F12	0.0150396	0.332058	1
FHL1	2.02442e-23	0.332062	6.48948e-19
HIST1H2AH	0.0107611	0.332253	1
SLPI	5.62697e-07	0.332404	0.0180378
C1QTNF1	9.68009e-06	0.332473	0.310305
LY96	4.05257e-45	0.332499	1.29909e-40
COX7A1	4.05899e-19	0.33265	1.30115e-14
AF064858.1	9.84756e-06	0.33278	0.315673
PCDH17	0.000112561	0.332815	1
GFPT2	0.00666622	0.332829	1
SMARCA1	7.32345e-13	0.332842	2.3476e-08
AC011603.2	1.04176e-18	0.333091	3.33947e-14
FRZB	9.39654e-10	0.33315	3.01215e-05
KLHL6	5.42344e-33	0.333341	1.73854e-28
BASP1	2.16379e-29	0.333406	6.93624e-25
RBMS3-AS2	6.70326e-08	0.333407	0.0021488
AC004540.1	1.67672e-05	0.333525	0.53749
PSMB2	4.58169e-71	0.333568	1.46871e-66
NID2	4.97235e-09	0.333603	0.000159394
TMEM150A	7.59015e-10	0.33361	2.4331e-05
DAPP1	9.60642e-15	0.333626	3.07943e-10
KIFC3	1.60767e-12	0.333646	5.15354e-08
TENT5C	8.49385e-97	0.333735	2.72279e-92
TSPAN18	2.36904e-06	0.333779	0.0759418
P2RX1	4.82387e-28	0.333997	1.54634e-23
CEP55	0.000251706	0.334137	1
DIPK1B	0.000172402	0.334213	1
DUSP5	3.24472e-55	0.334265	1.04013e-50
IFITM10	2.65541e-05	0.334348	0.851219
SNCAIP	8.49846e-05	0.33445	1
PARVB	5.08292e-36	0.334531	1.62938e-31
HAPLN3	2.29418e-07	0.334533	0.00735422
FGF2	7.66723e-09	0.334581	0.000245781
PTPRS	5.51771e-23	0.334618	1.76876e-18
FXYD6	4.93968e-15	0.334623	1.58346e-10
TMEM108	7.04194e-06	0.334639	0.225736
NPW	0.00194326	0.334679	1
IFITM1	1.28023e-122	0.334754	4.10391e-118
DZIP1	3.44641e-05	0.335189	1
AQP1	0.000313697	0.335247	1
P3H1	8.17773e-16	0.335297	2.62145e-11
LHFPL6	8.4017e-17	0.335335	2.69325e-12
RAB34	2.44963e-20	0.335371	7.85254e-16
EMID1	5.9169e-12	0.335468	1.89672e-07
RGS5	0.984559	0.335521	1
TMED10	3.57885e-176	0.335527	1.14724e-171
PTPN14	4.51273e-11	0.335563	1.4466e-06
MXRA8	2.36669e-12	0.335608	7.58668e-08
RHOA	0	0.33562	0
PRSS23	1.90814e-14	0.335715	6.11674e-10
RAB5B	6.8175e-23	0.335754	2.18542e-18
FBXO17	3.21492e-09	0.335757	0.000103058
GIPC3	6.66429e-05	0.335884	1
EPHX1	2.85294e-33	0.335933	9.14537e-29
PLCG2	8.70335e-27	0.335985	2.78995e-22
CTSE	0.0125382	0.336137	1
GLT8D2	2.95136e-14	0.336204	9.46087e-10
TYMS	2.89292e-05	0.336208	0.927355
ARHGAP31	2.15806e-18	0.336325	6.91788e-14
MEOX1	0.00239523	0.33635	1
F3	0.0001976	0.336368	1
DAPK1	1.68623e-13	0.336393	5.40538e-09
PHLDA3	2.02171e-14	0.336481	6.4808e-10
FEN1	5.18992e-10	0.336627	1.66368e-05
EVC	3.69995e-07	0.336767	0.0118606
SRPX	9.46432e-10	0.336808	3.03388e-05
BOLA3-AS1	2.11463e-05	0.336855	0.677866
KIRREL1	1.86906e-12	0.336877	5.99146e-08
FZD10-AS1	0.000173146	0.336905	1
EIF5A2	9.77811e-06	0.336925	0.313447
AL139317.5	1.58981e-07	0.336965	0.00509629
ANKRD33B	8.9279e-10	0.337033	2.86193e-05
PSMB5	2.06038e-65	0.337172	6.60477e-61
RAPGEF4	3.01413e-08	0.337344	0.000966209
LTBP2	2.73216e-07	0.337352	0.0087582
NID1	5.83458e-15	0.337411	1.87033e-10
CAVIN1	1.42524e-18	0.337473	4.56874e-14
MXRA5	7.61365e-11	0.33752	2.44063e-06
LGALS1	7.21048e-86	0.33752	2.31139e-81
KLF7	2.11416e-09	0.3376	6.77715e-05
LAYN	1.22183e-10	0.337633	3.91671e-06
TRABD2B	0.000188836	0.337732	1
CD276	2.40721e-15	0.337744	7.71656e-11
ARHGEF25	4.06377e-05	0.337914	1
DDIAS	3.82113e-05	0.337955	1
CTSH	3.6015e-53	0.337963	1.1545e-48
FTH1	0	0.337976	0
CR2	0.223227	0.33805	1
ZC3HAV1L	2.1562e-09	0.338058	6.91192e-05
SLC9A3R2	5.09215e-28	0.338117	1.63234e-23
SEL1L	3.13702e-99	0.338177	1.0056e-94
DPYSL2	2.57305e-20	0.338254	8.24817e-16
PXDN	6.07746e-15	0.338282	1.94819e-10
YIF1A	2.30629e-74	0.338373	7.39303e-70
FSCN1	1.12517e-14	0.338377	3.60683e-10
AEBP1	4.52487e-14	0.33839	1.45049e-09
PRICKLE2	4.5637e-13	0.33842	1.46294e-08
IGFBP7	0.00990386	0.338508	1
G6PC3	1.99712e-32	0.338698	6.40196e-28
BMI1	1.07494e-32	0.338719	3.44583e-28
PSMG1	6.25736e-22	0.338724	2.00586e-17
DDIT4-AS1	9.09939e-07	0.338748	0.029169
BCL2A1	1.78625e-05	0.338906	0.5726
CACNA2D1	2.96115e-14	0.339104	9.49226e-10
FENDRR	1.8794e-09	0.33919	6.02462e-05
TUSC3	9.18156e-11	0.339231	2.94324e-06
SNHG9	8.64803e-05	0.339236	1
FILIP1	7.17043e-10	0.339257	2.29855e-05
JAM2	6.8724e-06	0.339286	0.220302
CDK2AP1	2.51692e-48	0.33929	8.06823e-44
TXNDC5	3.91688e-62	0.339339	1.25559e-57
FOXN3-AS1	1.04957e-11	0.339345	3.3645e-07
RGS17	4.59264e-07	0.339421	0.0147222
CLEC14A	2.45255e-07	0.33951	0.0078619
TEK	1.62896e-08	0.339542	0.000522178
CDC6	6.52105e-08	0.339544	0.00209039
RAB30	3.50776e-35	0.339739	1.12445e-30
MAPK11	8.57384e-08	0.339785	0.00274843
RASIP1	1.49679e-06	0.339969	0.0479812
NUGGC	2.23661e-24	0.33997	7.16968e-20
VAT1L	3.29696e-05	0.340033	1
SDC2	1.0506e-15	0.34029	3.3678e-11
TNFAIP2	2.81739e-18	0.340295	9.03142e-14
CAVIN2	6.97778e-10	0.340388	2.2368e-05
RUNDC3B	0.00135032	0.340406	1
TWSG1	3.27142e-30	0.340451	1.04869e-25
EBF4	4.32857e-07	0.340467	0.0138757
DSEL	1.06762e-09	0.340492	3.42237e-05
NOTCH4	2.04532e-09	0.340508	6.55647e-05
AL109930.1	6.2828e-05	0.340581	1
RPS6KA2	4.7074e-24	0.340607	1.509e-19
RASSF4	1.4642e-09	0.340653	4.69365e-05
FRMD6	2.79697e-15	0.340702	8.96597e-11
FLT4	0.000219718	0.340728	1
HSPB6	9.78261e-07	0.340805	0.0313591
KIF2C	0.00459032	0.340975	1
MDFI	9.6782e-06	0.341048	0.310245
RWDD2B	4.02792e-09	0.341098	0.000129119
MEG3	2.56761e-10	0.341233	8.23074e-06
GAPDH	0	0.341353	0
SOD3	1.61912e-13	0.341392	5.19025e-09
2025-12-01	9.06931e-06	0.34143	0.290726
MAGI2-AS3	1.33956e-12	0.341484	4.29411e-08
RGMA	1.96514e-05	0.341714	0.629946
RBPMS	1.25596e-25	0.341833	4.02611e-21
PLK1	0.0188683	0.3419	1
NPM3	4.82756e-13	0.342044	1.54752e-08
EPCAM	2.39756e-47	0.342085	7.68562e-43
CFP	0.00793121	0.34215	1
ISYNA1	1.5531e-14	0.342313	4.97861e-10
NCAPG	7.59115e-05	0.342363	1
SGCB	2.53001e-25	0.342418	8.1102e-21
QKI	4.53033e-62	0.342436	1.45224e-57
SNX10	4.44065e-10	0.342534	1.42349e-05
ROBO1	2.50845e-15	0.342538	8.04109e-11
GRB10	9.01578e-11	0.342548	2.8901e-06
FGD5	1.21914e-13	0.342553	3.90807e-09
F2RL2	0.000123965	0.342621	1
AL137003.1	4.71471e-07	0.34282	0.0151135
SCARA3	6.08137e-06	0.342914	0.194944
DUSP14	8.73913e-08	0.343	0.00280141
TIMP3	3.19532e-17	0.343011	1.02429e-12
ARHGEF5	2.41777e-05	0.343021	0.775042
HOXD11	0.00096101	0.343098	1
CUTA	3.63323e-135	0.343122	1.16467e-130
IRAK3	1.50197e-15	0.343142	4.81471e-11
WNT4	7.61417e-11	0.343193	2.4408e-06
SAMD11	2.56989e-09	0.343306	8.23803e-05
XCL1	0.22494	0.343378	1
VAT1	4.27853e-34	0.343389	1.37152e-29
SLC16A10	2.99828e-05	0.343508	0.96113
ZNF71	3.00957e-06	0.343619	0.0964748
PLA2G2A	7.82578e-05	0.343625	1
XBP1	1.53524e-147	0.34364	4.92138e-143
UBE2J1	4.80181e-125	0.343656	1.53927e-120
CNN3	7.0198e-42	0.34368	2.25027e-37
NXPE3	1.15509e-13	0.343688	3.70274e-09
DKK3	3.96434e-12	0.34385	1.27081e-07
CREG1	9.08944e-44	0.34401	2.91371e-39
KIAA1755	3.61826e-05	0.344113	1
CCL21	0.00538781	0.344146	1
MRPL19	2.02104e-22	0.344177	6.47865e-18
CDC20	0.000111001	0.344221	1
PKHD1L1	2.92892e-15	0.344344	9.38896e-11
APOE	0.0200666	0.344378	1
ITGA9	4.63395e-10	0.344439	1.48546e-05
IQCG	2.04311e-10	0.344476	6.54939e-06
C2orf74	7.08398e-15	0.34449	2.27084e-10
MEF2B	9.68724e-25	0.344569	3.10534e-20
CHPF	5.66613e-74	0.344682	1.81634e-69
AC093484.3	0.0187021	0.344763	1
GMPPB	3.8819e-56	0.344814	1.24438e-51
RERG	2.5108e-05	0.344864	0.804862
HSD17B12	3.0294e-48	0.344883	9.71106e-44
SLC6A14	0.0140496	0.344992	1
LINC02381	8.23288e-06	0.345057	0.263913
CNTNAP3B	0.00244878	0.345184	1
CCR10	2.27888e-44	0.345199	7.30516e-40
ZCCHC24	2.84207e-14	0.345302	9.11055e-10
FKBP1A	6.44817e-104	0.345445	2.06703e-99
ADAMTSL4	9.59429e-07	0.345803	0.0307554
MCFD2	1.20874e-48	0.34585	3.87472e-44
AC108488.1	6.05533e-05	0.345936	1
NDUFA4L2	3.67479e-09	0.345968	0.000117799
IGFBP4	5.04338e-28	0.345968	1.61671e-23
MPEG1	0.00289681	0.346031	1
GPR89B	0.000130605	0.346073	1
KIF19	1.08386e-15	0.346074	3.47442e-11
AURKB	0.00174859	0.346155	1
GPR146	1.72006e-06	0.346218	0.0551383
LINC00342	0.000234183	0.346219	1
COL18A1	2.31906e-24	0.346344	7.43399e-20
THBD	1.17493e-07	0.346365	0.00376636
BUD31	1.21849e-41	0.346485	3.90601e-37
SNCG	6.72485e-07	0.346516	0.0215572
COL5A1	1.52462e-10	0.346558	4.88733e-06
PPIB	0	0.34659	0
TOR3A	2.00788e-47	0.346733	6.43646e-43
MRGPRF	3.26623e-08	0.346842	0.00104702
IGHV3-53	5.56735e-53	0.346937	1.78467e-48
MSANTD3	2.0384e-16	0.346964	6.53429e-12
PFKM	1.82408e-13	0.346971	5.84727e-09
CGNL1	9.13009e-07	0.347003	0.0292674
OSMR	3.64587e-19	0.34701	1.16872e-14
TNFRSF17	1.0959e-70	0.347048	3.51302e-66
RIPOR1	1.73012e-26	0.347096	5.54608e-22
TMTC1	8.17277e-15	0.347205	2.61986e-10
ALDH1A3	1.26155e-06	0.347244	0.0404403
AC091729.3	3.89546e-10	0.347249	1.24873e-05
SERPINH1	9.67714e-35	0.347262	3.10211e-30
MIS18A	7.56006e-11	0.34732	2.42345e-06
ITGA11	6.40142e-12	0.347373	2.05204e-07
TESC	6.18555e-12	0.347392	1.98284e-07
RNASE1	1.17693e-12	0.347414	3.77277e-08
ALPL	9.22423e-05	0.34751	1
IL5RA	3.06462e-05	0.347627	0.982395
AC023424.3	4.68988e-39	0.34766	1.50339e-34
LINC00996	1.00003e-08	0.347738	0.000320571
CXCL14	1.59249e-16	0.347897	5.1049e-12
MED8	1.92493e-32	0.347899	6.17055e-28
ADAP2	4.97384e-07	0.348186	0.0159442
H2AFZ	3.24503e-172	0.348242	1.04023e-167
NPL	5.69936e-07	0.3483	0.0182699
ADGRL2	3.48411e-14	0.348358	1.11687e-09
DCLK1	2.78221e-06	0.348361	0.0891866
SGCD	3.60063e-14	0.348411	1.15422e-09
ST6GALNAC4	1.04782e-53	0.348468	3.35889e-49
AC104316.1	5.5393e-06	0.348605	0.177568
SH3BP5	1.80767e-31	0.348737	5.79468e-27
MYBL2	1.55132e-09	0.348918	4.9729e-05
CDT1	3.51556e-05	0.348962	1
PGM3	2.99135e-30	0.348978	9.58908e-26
CPNE5	2.01425e-26	0.349113	6.45687e-22
VASH1	5.58403e-10	0.349222	1.79002e-05
ANK2	3.93506e-08	0.349272	0.00126142
ERLEC1	1.30895e-119	0.349589	4.19598e-115
SLC15A3	2.53405e-08	0.349624	0.000812315
CHST2	9.8604e-11	0.349653	3.16085e-06
FAM110B	1.0005e-07	0.349695	0.00320719
NME2	0	0.349719	0
GPX8	1.55337e-11	0.349734	4.97947e-07
ABI3BP	2.14886e-12	0.349734	6.88838e-08
MOXD1	1.01801e-12	0.349834	3.26332e-08
FLT1	0.0129509	0.349886	1
SERTAD4-AS1	1.24389e-07	0.349899	0.00398741
SRGAP2	1.65576e-12	0.349951	5.3077e-08
GPX7	1.59765e-15	0.350005	5.12143e-11
FBLN1	4.06359e-07	0.350039	0.0130262
VAMP5	1.04742e-59	0.350191	3.35761e-55
TNS2	1.16992e-21	0.350198	3.7503e-17
TMEM208	2.69711e-93	0.350271	8.64586e-89
AC108134.3	0.00223706	0.350276	1
ANKDD1A	4.72233e-09	0.350347	0.000151379
PHYHD1	8.85857e-08	0.350361	0.0028397
NAA10	1.20286e-05	0.350502	0.385588
CSTF1	3.12706e-19	0.350536	1.00241e-14
EMILIN1	3.81094e-13	0.350543	1.22164e-08
BAG2	2.97992e-15	0.350543	9.55242e-11
CARMN	1.92235e-06	0.350815	0.0616227
MGAT3	5.12698e-10	0.350978	1.6435e-05
GEMIN6	1.28979e-16	0.350986	4.13456e-12
LIPA	7.92701e-24	0.351043	2.54108e-19
SCD	1.80042e-10	0.351074	5.77143e-06
SEC11C	2.97532e-128	0.351086	9.53768e-124
MAPK12	1.05076e-07	0.35116	0.00336833
ZNF385A	9.30906e-09	0.35117	0.000298411
RHOQ	4.69336e-35	0.351273	1.5045e-30
MTFR2	1.50954e-05	0.351342	0.483899
NFATC4	1.40589e-05	0.351388	0.450673
PDGFRA	2.85754e-05	0.351503	0.916012
HS3ST1	2.49365e-09	0.351509	7.99363e-05
PAPPA	2.48815e-07	0.351533	0.00797602
AC104024.1	1.56682e-12	0.351534	5.02261e-08
GAS7	1.80296e-17	0.351605	5.77956e-13
TMEM47	4.61728e-14	0.351612	1.48012e-09
AC005237.1	2.03765e-08	0.351685	0.00065319
ACKR1	0.0546892	0.351926	1
ST6GAL1	7.7797e-66	0.351998	2.49386e-61
IFIT3	3.51698e-12	0.352009	1.1274e-07
RARRES1	7.14243e-17	0.352146	2.28958e-12
RUSC2	1.11306e-09	0.352259	3.56802e-05
LOXL1	4.27738e-07	0.35227	0.0137116
MYH11	0.0209709	0.352379	1
GARS	2.00384e-51	0.352388	6.42351e-47
CBFA2T3	8.13794e-14	0.35249	2.6087e-09
HCK	0.0058194	0.35257	1
MYL6B	5.57823e-33	0.352636	1.78816e-28
C1orf216	1.87543e-05	0.352698	0.601188
RUVBL1	2.14653e-18	0.352838	6.88093e-14
PHLDB2	1.6733e-11	0.352842	5.36392e-07
APCDD1	8.65188e-12	0.352866	2.77345e-07
AC023590.1	5.55337e-10	0.352929	1.78019e-05
FAM219A	4.41002e-12	0.353196	1.41368e-07
DLG4	4.53189e-05	0.353225	1
MRPL17	4.73633e-36	0.353542	1.51828e-31
SRXN1	5.61555e-12	0.353619	1.80012e-07
OSBPL6	1.36007e-06	0.353628	0.0435984
INMT	4.8985e-05	0.353644	1
ARL11	0.000625133	0.353671	1
KIF15	3.86215e-05	0.353688	1
DCN	0.850585	0.353851	1
MS4A2	0.0751881	0.353895	1
AL021155.5	3.41055e-09	0.353928	0.000109329
AL353807.5	0.00319313	0.35395	1
ANTXR1	1.52273e-16	0.353985	4.88127e-12
JDP2	9.01976e-30	0.353997	2.89138e-25
ATOX1	2.16123e-105	0.354064	6.92805e-101
GATM	3.56835e-09	0.354102	0.000114387
PLEK	2.62638e-18	0.354146	8.41912e-14
INSIG1	3.44746e-30	0.35416	1.10512e-25
MTURN	2.55102e-16	0.354171	8.17754e-12
STMN2	1.20278e-07	0.354172	0.00385564
HLX	8.54609e-11	0.35421	2.73953e-06
SRPRB	1.29225e-82	0.354246	4.14243e-78
IGKV2D-29	1.40027e-45	0.354288	4.48871e-41
ARAP3	8.05283e-09	0.354547	0.000258141
CCNB2	8.06152e-07	0.354555	0.025842
SOX6	7.32784e-05	0.354573	1
ARMCX3	8.16738e-75	0.354577	2.61813e-70
BID	5.16434e-33	0.354583	1.65548e-28
TRIM33	4.03854e-19	0.35463	1.29459e-14
DOLK	2.32811e-12	0.354647	7.463e-08
TCEAL3	9.41451e-26	0.354693	3.01791e-21
ZFP1	9.42563e-10	0.354794	3.02148e-05
CCL3	0.01507	0.354862	1
CREB5	7.51564e-06	0.35495	0.240921
KATNAL1	1.25635e-10	0.35501	4.02734e-06
CDA	9.04578e-06	0.355092	0.289971
C11orf95	2.83083e-07	0.355133	0.0090745
AC083870.1	5.45943e-19	0.355155	1.75008e-14
SWAP70	1.16788e-24	0.355161	3.74376e-20
AC243829.4	0.000139694	0.355302	1
NRSN2	1.06785e-08	0.355405	0.00034231
HLA-DMA	2.09401e-39	0.355439	6.71255e-35
CCNJ	6.05055e-09	0.355487	0.000193956
COL27A1	2.35256e-11	0.35552	7.54137e-07
PRELID1	6.89661e-161	0.355584	2.21078e-156
AF117829.1	6.21526e-16	0.355623	1.99236e-11
NME1	1.82345e-72	0.355659	5.84524e-68
P2RY8	3.58086e-24	0.355667	1.14788e-19
AL441992.1	4.34264e-06	0.355684	0.139208
GMPR	8.50618e-08	0.355802	0.00272674
ACTR8	3.14487e-17	0.355837	1.00812e-12
GPX2	3.17377e-16	0.355872	1.01738e-11
TMEM107	2.68803e-49	0.355934	8.61673e-45
HIST1H2BC	4.10967e-23	0.355996	1.3174e-18
NDUFAF3	3.08811e-122	0.356001	9.89926e-118
NRP1	1.07704e-14	0.356018	3.45254e-10
RILPL1	7.75594e-08	0.356052	0.00248624
BHLHE40	9.61154e-27	0.35614	3.08108e-22
TIE1	3.47526e-08	0.356151	0.00111403
SAMD4B	1.66407e-23	0.356305	5.33434e-19
ZBTB47	1.34909e-08	0.356311	0.000432464
ICMT	2.67833e-23	0.356354	8.58565e-19
CYB5R3	3.01657e-82	0.356407	9.66992e-78
ERG	3.27339e-08	0.356422	0.00104932
CHAC1	6.16615e-13	0.356452	1.97662e-08
RGS13	0.00137579	0.3565	1
LOX	5.56799e-11	0.356506	1.78487e-06
FBXO5	5.6249e-11	0.356545	1.80312e-06
C1R	7.82302e-15	0.356608	2.50775e-10
NAIP	3.92699e-10	0.356609	1.25884e-05
NRCAM	0.00525298	0.356642	1
MID2	9.65417e-08	0.35671	0.00309474
PDGFD	1.23881e-11	0.356811	3.97115e-07
TAS1R3	5.80637e-09	0.356879	0.000186129
AL008633.1	2.62813e-05	0.356913	0.842474
CCN2	4.31268e-06	0.356938	0.138247
SGO1	0.000214153	0.357034	1
PLXND1	2.79903e-19	0.357088	8.97256e-15
PIK3CD-AS2	5.21549e-18	0.357193	1.67188e-13
NSG1	8.10967e-08	0.357195	0.00259964
KCNK12	2.93916e-10	0.357198	9.42179e-06
CHST15	7.23456e-34	0.35726	2.31911e-29
EIF2S1	8.99795e-49	0.357333	2.88438e-44
RAMP2	4.21088e-08	0.357376	0.00134984
TMEM204	2.94864e-15	0.357475	9.45214e-11
JCHAIN	1.54423e-10	0.357524	4.9502e-06
RIPOR3	1.49091e-09	0.357546	4.77927e-05
HLA-DPA1	8.58319e-22	0.35756	2.75143e-17
NPC2	6.1865e-144	0.357633	1.98314e-139
CSPG4	1.64506e-06	0.357634	0.0527341
FLNC	2.40457e-05	0.357661	0.770808
AC087645.2	0.000926594	0.357694	1
SAR1A	1.72557e-43	0.357713	5.53148e-39
HLA-DRB5	5.63005e-20	0.35773	1.80477e-15
ASPN	0.00184334	0.357767	1
PLTP	1.83312e-27	0.357792	5.87625e-23
LAMC1	8.27904e-34	0.357897	2.65393e-29
TXNRD3	0.00098577	0.357917	1
FAM30A	1.10792e-19	0.35798	3.55155e-15
PKM	1.12641e-175	0.358009	3.61083e-171
APOD	1.64061e-06	0.358043	0.0525915
UBE2T	2.34171e-09	0.358096	7.50658e-05
PGF	7.22596e-05	0.358109	1
RPL39L	1.91003e-16	0.358115	6.12278e-12
COMMD3	2.33939e-82	0.358161	7.49916e-78
MPP1	1.28539e-15	0.35831	4.12045e-11
ARHGAP6	1.39664e-23	0.358345	4.47707e-19
TMEM179B	1.29111e-104	0.358369	4.13877e-100
GNG5	1.73869e-289	0.358385	5.57354e-285
SRM	2.89306e-103	0.358701	9.274e-99
ANO1	0.000121358	0.358707	1
TMEM30A	5.43711e-75	0.358727	1.74292e-70
HLA-C	0	0.358794	0
TCF4	7.63308e-53	0.358814	2.44686e-48
MIR181A1HG	3.93224e-11	0.358854	1.26052e-06
UROD	1.76946e-41	0.358866	5.67217e-37
NR2F1-AS1	6.80653e-11	0.358991	2.1819e-06
SLC25A48	1.59059e-06	0.359111	0.050988
TFPI	1.55126e-16	0.359131	4.97271e-12
LAMA5	1.53216e-20	0.35914	4.9115e-16
IL18BP	4.69541e-09	0.359243	0.000150516
GSTO1	1.07229e-60	0.359373	3.43734e-56
KIT	0.002292	0.359378	1
LAMA4	8.8771e-19	0.359431	2.84564e-14
TNFRSF18	3.67721e-40	0.359516	1.17877e-35
SOX7	2.70564e-06	0.359594	0.0867319
GLMP	1.24787e-30	0.359605	4.00017e-26
GPR137B	2.90658e-23	0.359631	9.31734e-19
SRPRA	4.70059e-123	0.359671	1.50682e-118
GNS	1.73225e-34	0.359787	5.55289e-30
FAM167B	1.10887e-07	0.359793	0.0035546
ADAM33	9.61291e-06	0.359818	0.308151
ADGRF5	2.5632e-07	0.359871	0.00821659
ZNRD2	7.75792e-46	0.359889	2.48688e-41
C17orf58	4.7418e-12	0.359948	1.52003e-07
ZNF521	2.96622e-13	0.36021	9.50852e-09
NHSL2	1.17986e-07	0.360323	0.00378215
RNF180	9.74599e-10	0.360367	3.12417e-05
TSPYL5	8.61545e-05	0.360382	1
SLC6A6	2.01149e-18	0.360388	6.44804e-14
C16orf95	4.18991e-08	0.360403	0.00134312
DNAJB9	2.32946e-86	0.360403	7.4673e-82
SPON2	2.79344e-24	0.360443	8.95465e-20
CYGB	1.94857e-13	0.360462	6.24632e-09
FAM241A	6.64373e-26	0.360485	2.12971e-21
JAG2	1.53072e-06	0.3605	0.0490688
RUNX2	6.1367e-56	0.360599	1.96718e-51
ANKRD29	3.19119e-05	0.360663	1
GPR89A	1.62508e-07	0.360681	0.00520936
WFDC1	3.55156e-08	0.360714	0.00113849
SEC61A1	8.92359e-97	0.360716	2.86054e-92
FXYD1	3.0953e-17	0.360733	9.92228e-13
SEC61B	0	0.360739	0
PPA1	8.4543e-91	0.360745	2.71011e-86
ZNF70	6.51077e-07	0.360928	0.0208709
CFD	4.6222e-13	0.361109	1.48169e-08
LXN	7.51729e-19	0.36121	2.40974e-14
LYPD6B	9.36652e-05	0.361246	1
TDRP	1.30158e-09	0.361267	4.17234e-05
SLC18A2	0.00277088	0.361301	1
PRSS16	4.8891e-18	0.361374	1.56725e-13
OLFML2A	5.69104e-09	0.36146	0.000182432
TRIB1	1.04707e-57	0.361509	3.3565e-53
PLOD1	5.83495e-30	0.361536	1.87045e-25
MRC2	1.75903e-14	0.361608	5.63876e-10
HS3ST3B1	1.7057e-07	0.361704	0.00546781
RGL1	5.7394e-15	0.361899	1.83982e-10
ADAMTS5	1.65482e-08	0.361916	0.00053047
GLI3	2.92988e-10	0.36194	9.39203e-06
FSD1L	4.9374e-06	0.362014	0.158273
AL365226.2	0.00587652	0.362095	1
REXO2	1.31728e-66	0.362111	4.22267e-62
AC092835.1	1.4394e-05	0.362117	0.461413
IL1R2	2.97381e-09	0.362157	9.53284e-05
AC135457.1	2.00937e-05	0.362179	0.644123
TRIM7	0.000105593	0.362262	1
RAD51AP1	4.92699e-07	0.362271	0.015794
IKBIP	4.30988e-54	0.362276	1.38157e-49
LAPTM4A	7.9697e-136	0.362314	2.55477e-131
RAI14	1.23988e-14	0.362371	3.97455e-10
HM13	1.42395e-169	0.362465	4.56461e-165
GALK1	9.18396e-28	0.362484	2.94401e-23
TMEM205	4.79386e-85	0.362499	1.53672e-80
NLGN4X	1.0781e-07	0.362516	0.00345594
CACHD1	2.69363e-09	0.362518	8.63471e-05
PGD	5.84491e-44	0.362653	1.87365e-39
HSBP1	2.759e-104	0.362664	8.84426e-100
TFEC	0.00858504	0.362668	1
AL512625.3	6.44147e-06	0.362865	0.206488
DENND5A	1.0787e-16	0.362943	3.45787e-12
RBM14	8.57416e-18	0.362962	2.74853e-13
ANXA3	1.13554e-08	0.363019	0.000364009
SASH1	1.67567e-23	0.363023	5.37154e-19
LAP3	9.57683e-72	0.363082	3.06995e-67
CLIP3	5.26425e-09	0.363085	0.000168751
HSPA6	3.24982e-05	0.363109	1
PHF13	3.17864e-06	0.363159	0.101895
ARID3A	2.19615e-22	0.363249	7.03997e-18
F2R	1.35157e-23	0.363258	4.33261e-19
ESAM	1.11387e-10	0.363271	3.57062e-06
GGT1.1	0.206588	0.363328	1
PROCR	2.39381e-18	0.363367	7.6736e-14
FAM92A	2.51879e-14	0.363373	8.07424e-10
TULP2	0.000789515	0.363459	1
PTK7	3.35131e-16	0.363462	1.0743e-11
VNN1	0.233623	0.36355	1
LRRN4CL	6.80349e-06	0.363581	0.218093
SPIRE1	2.59914e-17	0.363661	8.3318e-13
GTF2E1	7.07079e-09	0.363664	0.000226661
CSRP1	3.91779e-61	0.363691	1.25589e-56
PIEZO2	1.36862e-07	0.363861	0.00438724
AL138828.1	7.20919e-09	0.363923	0.000231098
DNM3OS	9.55249e-07	0.36393	0.0306215
BCL7A	2.49343e-05	0.363961	0.799294
SCIMP	0.0034818	0.364005	1
LMAN1	4.40126e-134	0.364013	1.41087e-129
NOD2	3.05317e-07	0.364013	0.00978726
SNAP29	1.24009e-29	0.364123	3.97524e-25
ACTB	0	0.364173	0
PTPRM	2.62271e-25	0.364215	8.40735e-21
FAM234B	3.42019e-06	0.364238	0.109638
NOP10	1.51826e-113	0.364333	4.86693e-109
MFGE8	3.94394e-18	0.364453	1.26427e-13
PET100	1.14959e-60	0.364474	3.68512e-56
RCBTB1	1.48282e-08	0.364624	0.000475333
LINC02609	6.45325e-08	0.364652	0.00206865
P2RX5	1.12153e-08	0.364692	0.000359519
IGFLR1	6.1998e-56	0.364842	1.98741e-51
COPRS	3.1879e-40	0.364956	1.02191e-35
SH2D6	0.150536	0.365013	1
S100A16	4.71552e-39	0.36502	1.51161e-34
SPACA9	9.24142e-06	0.365116	0.296243
DERL1	7.92631e-92	0.365188	2.54086e-87
PAIP2B	1.63158e-32	0.365207	5.23018e-28
KCTD20	4.59751e-35	0.365213	1.47378e-30
AMPD2	1.3504e-13	0.365217	4.32886e-09
PSMA2	3.53089e-127	0.365274	1.13186e-122
WWC2	6.94361e-17	0.365291	2.22584e-12
PSENEN	1.78795e-84	0.365323	5.73145e-80
GPC1	1.16407e-13	0.365329	3.73154e-09
P4HB	3.79594e-260	0.365425	1.21683e-255
SNAPIN	7.96211e-28	0.365496	2.55233e-23
HIST2H2AC	4.16258e-11	0.365565	1.33436e-06
TNFAIP8L3	6.08149e-06	0.365618	0.194948
SYVN1	1.78069e-61	0.365623	5.70817e-57
TPX2	1.32789e-07	0.365637	0.00425668
LCN6	0.00198521	0.365719	1
PRCP	5.73308e-54	0.365826	1.83779e-49
LAS1L	7.79876e-26	0.365916	2.49997e-21
PPT1	4.48816e-48	0.36594	1.43872e-43
PTRH1	4.69649e-19	0.36613	1.50551e-14
TMEM191C	0.480992	0.366131	1
ARHGAP10	1.8229e-16	0.366133	5.84348e-12
VSTM4	7.48478e-13	0.366165	2.39932e-08
ST3GAL2	4.96693e-14	0.36622	1.5922e-09
PPP2R5E	8.07248e-27	0.366237	2.58771e-22
AC004160.1	2.52439e-09	0.366308	8.09217e-05
CCDC28B	2.34095e-08	0.366316	0.000750415
KCTD1	2.97146e-08	0.36632	0.000952532
RBPMS2	0.000285757	0.366365	1
ST18	0.0311494	0.366477	1
NES	3.94816e-15	0.366499	1.26562e-10
RABAC1	5.75101e-256	0.366515	1.84354e-251
GNAI1	9.72017e-23	0.366565	3.1159e-18
RNASEH1-AS1	0.0546564	0.366623	1
SYT11	1.23736e-10	0.366703	3.96648e-06
SCD5	3.14659e-12	0.36671	1.00867e-07
PSMD8	4.89323e-149	0.366831	1.56857e-144
SPARCL1	1.26023e-09	0.366844	4.03978e-05
GALNT18	2.60966e-13	0.366914	8.36553e-09
NUAK1	2.66188e-13	0.366917	8.53292e-09
HOMER3	2.91316e-39	0.367007	9.33844e-35
CPA3	0.418646	0.367151	1
AP002852.1	9.66053e-14	0.367244	3.09678e-09
GATA2	0.000129255	0.36725	1
CTSC	1.6043e-99	0.367256	5.14273e-95
ELL2	3.88271e-72	0.367271	1.24464e-67
ZNF467	9.23556e-08	0.367301	0.00296055
ARL8A	1.547e-33	0.367305	4.95905e-29
TIMM17A	4.3797e-60	0.367353	1.40396e-55
SPACA6	0.000175293	0.367367	1
ADPRH	1.36687e-09	0.367463	4.38164e-05
ENOX1	5.47297e-08	0.367483	0.00175441
IRS1	9.15328e-13	0.367497	2.93417e-08
PDGFB	9.18951e-07	0.367513	0.0294579
SGCE	2.61446e-21	0.367521	8.38091e-17
PLK2	2.62444e-33	0.367641	8.4129e-29
ORMDL3	2.76896e-26	0.367691	8.87619e-22
H1F0	4.8928e-31	0.367693	1.56844e-26
BMERB1	1.68126e-19	0.36774	5.38946e-15
IL1R1	7.11113e-19	0.367752	2.27955e-14
GTF3A	1.25302e-94	0.367807	4.01669e-90
MAFB	4.07549e-10	0.367827	1.30644e-05
DEPDC1B	7.82479e-06	0.367843	0.250832
EGR3	6.49296e-09	0.367858	0.000208138
STAT1	5.43127e-79	0.367887	1.74105e-74
PALD1	5.42824e-06	0.36797	0.174008
COL13A1	1.24712e-09	0.367983	3.99776e-05
RRAGD	1.84913e-20	0.368164	5.92758e-16
PTGS1	2.80671e-07	0.368167	0.00899719
TRAM1	1.13276e-164	0.368211	3.63116e-160
ZSCAN20	0.000294012	0.368264	1
C3AR1	6.8101e-06	0.368286	0.218305
RAB2B	8.84222e-16	0.368326	2.83446e-11
BAALC	2.76033e-05	0.368357	0.88485
CENPN	8.69689e-11	0.368417	2.78788e-06
EMILIN2	8.54154e-12	0.368418	2.73808e-07
KNSTRN	2.77564e-08	0.368519	0.000889758
ODF3B	5.85116e-39	0.368559	1.87565e-34
MAD2L2	1.99448e-33	0.36858	6.39351e-29
TMC3-AS1	2.36822e-22	0.368642	7.59155e-18
SAR1B	2.00787e-75	0.368755	6.43641e-71
TCEAL4	1.96374e-41	0.3688	6.29496e-37
AKT3	1.19904e-37	0.368831	3.84364e-33
CHCHD4	1.32112e-16	0.368848	4.23498e-12
AC009093.2	3.8919e-10	0.368852	1.24759e-05
NPTN	1.32658e-65	0.368854	4.25249e-61
EIF3C	8.84081e-12	0.368928	2.83401e-07
LINC02576	2.4261e-14	0.36896	7.77711e-10
PLAT	4.85609e-16	0.368976	1.55667e-11
PJA1	1.85604e-17	0.369003	5.94972e-13
BUB1B	0.000311543	0.369129	1
ATP6V1F	1.32413e-104	0.369137	4.24463e-100
RGS9	8.01686e-08	0.369148	0.00256989
LINC00891	1.0572e-15	0.369164	3.38895e-11
SIGLEC10	0.000130249	0.369185	1
NOTCH3	0.000282017	0.369221	1
GPM6B	0.000244856	0.369233	1
AARS	6.35635e-50	0.36927	2.03759e-45
HLA-DQB2	0.00856431	0.369312	1
NICN1	2.52985e-06	0.369328	0.0810968
GINS2	3.11236e-06	0.369402	0.09977
LRRC49	0.00011252	0.369478	1
PREX2	4.382e-15	0.3695	1.40469e-10
LAMP2	2.0818e-69	0.369505	6.6734e-65
CXCL2	0.000176162	0.369512	1
ENAH	2.88319e-25	0.369577	9.24235e-21
TLR1	5.05968e-07	0.369665	0.0162193
HSPA13	2.37234e-63	0.369675	7.60477e-59
FAM98A	2.60568e-37	0.369687	8.35278e-33
AL450326.1	1.55736e-05	0.3697	0.499228
CFI	5.20708e-11	0.369718	1.66918e-06
C11orf74	2.90462e-12	0.369743	9.31104e-08
WASF1	2.52315e-05	0.369762	0.808819
TOP2A	1.75952e-05	0.369763	0.56403
DEGS1	3.02069e-50	0.369843	9.68314e-46
CYBRD1	2.69677e-18	0.369919	8.64475e-14
GBP4	1.4448e-28	0.369986	4.63144e-24
NLRP2	0.000645605	0.369996	1
IL34	6.92799e-13	0.370061	2.22084e-08
FBXO4	4.93016e-19	0.370069	1.58041e-14
PDLIM7	2.496e-18	0.370105	8.00117e-14
REEP5	2.88954e-182	0.370147	9.2627e-178
P3H3	4.50052e-16	0.370218	1.44269e-11
CDCA2	8.11447e-07	0.370231	0.0260118
AGTRAP	1.04675e-32	0.370259	3.35547e-28
STYX	6.84323e-18	0.370324	2.19366e-13
GPSM1	1.48071e-06	0.370397	0.0474656
EID1	1.37444e-137	0.370416	4.4059e-133
TTC28	1.11354e-43	0.370432	3.56955e-39
HSP90AB1	0	0.370521	0
IRF4	4.88191e-61	0.370522	1.56494e-56
FBXL7	1.8997e-19	0.370545	6.08966e-15
SFRP1	1.7342e-07	0.370563	0.00555915
TMEM88	8.62219e-07	0.370584	0.0276393
HIST1H4H	1.49835e-12	0.370591	4.80311e-08
PGLYRP2	1.68882e-13	0.370613	5.41368e-09
VKORC1	3.07204e-102	0.370635	9.84774e-98
RWDD2A	1.27494e-13	0.370642	4.08694e-09
TCF7L1	7.11797e-14	0.370668	2.28174e-09
IGKV1D-43	3.32484e-22	0.37068	1.06581e-17
CH25H	1.03665e-05	0.370707	0.33231
FAM20C	5.03648e-13	0.370717	1.6145e-08
DNAJC12	4.07796e-07	0.370752	0.0130723
CLSTN3	1.48556e-16	0.370768	4.76213e-12
ATOH8	5.10074e-08	0.370845	0.00163509
LPCAT1	3.44505e-21	0.370847	1.10435e-16
NUSAP1	3.29145e-07	0.370858	0.0105511
CYP20A1	6.91753e-30	0.370859	2.21748e-25
CDH11	2.53989e-13	0.370914	8.14187e-09
NCAM1	1.85731e-12	0.371051	5.95378e-08
EIF5A	1.06019e-163	0.371108	3.39854e-159
SFXN3	1.22621e-19	0.371157	3.93074e-15
PIK3AP1	2.11195e-12	0.371203	6.77007e-08
IRAK2	1.36781e-09	0.371206	4.38467e-05
FOXF1	2.00774e-16	0.371227	6.43602e-12
RASSF8	8.67838e-14	0.371268	2.78194e-09
SPATC1L	5.65906e-27	0.37128	1.81407e-22
CDK1	1.99697e-05	0.37138	0.640149
SERPINB9	3.64106e-35	0.371413	1.16718e-30
STEAP4	0.000718369	0.371459	1
LY6E	2.05721e-84	0.371494	6.59459e-80
CCL14	0.0258049	0.371544	1
MYL6	0	0.371577	0
LRRC8C	5.79926e-24	0.371625	1.85901e-19
AXL	4.77934e-12	0.371683	1.53207e-07
PIK3R3	2.49166e-26	0.371702	7.98727e-22
RASSF8-AS1	1.99799e-07	0.371702	0.00640475
GNG11	1.14802e-17	0.371731	3.6801e-13
EIF4EBP1	1.19593e-34	0.371795	3.83367e-30
DLGAP5	8.40005e-05	0.37188	1
EXOC3L2	1.48302e-06	0.371893	0.0475396
MAD2L1	2.47954e-08	0.371896	0.000794842
RACGAP1	4.43415e-09	0.371918	0.000142141
ROR2	2.84696e-09	0.371937	9.12621e-05
DPH3	1.14993e-26	0.371983	3.68621e-22
AP2S1	2.49536e-113	0.372015	7.99912e-109
MOB1A	2.96992e-101	0.372024	9.52037e-97
FBXO30	2.72346e-14	0.372042	8.73033e-10
RBM43	7.0553e-09	0.372072	0.000226165
AURKA	1.7402e-08	0.372108	0.000557838
ADIPOR1	3.19986e-78	0.372134	1.02575e-73
RUNX1T1	7.67016e-18	0.372142	2.45875e-13
IGHV6-1	6.70822e-56	0.372208	2.15039e-51
CFAP54	6.4657e-18	0.372216	2.07265e-13
SMIM3	6.43779e-17	0.372247	2.0637e-12
EDNRB	1.24834e-13	0.37227	4.00169e-09
CYB5A	1.59359e-53	0.372271	5.10843e-49
AAMDC	1.23868e-27	0.37228	3.97072e-23
TMEM176A	3.0093e-53	0.372321	9.6466e-49
SSR2	6.18811e-278	0.37237	1.98366e-273
AC004687.1	5.6497e-09	0.37238	0.000181107
HEBP1	1.7086e-41	0.372392	5.47708e-37
VPS13B-DT	0.0313865	0.372467	1
CD27-AS1	2.13151e-12	0.372471	6.83277e-08
CKAP4	3.12434e-80	0.37248	1.00154e-75
FKBP9	1.79771e-32	0.372533	5.76274e-28
EMC7	5.59032e-88	0.372537	1.79203e-83
SEMA4C	8.40341e-14	0.372577	2.6938e-09
NRN1	1.40484e-08	0.372595	0.000450337
JAM3	2.7416e-15	0.372612	8.78849e-11
CD82	1.93426e-37	0.372634	6.20048e-33
UGCG	8.68196e-35	0.372651	2.78309e-30
KLHDC8B	1.96832e-09	0.37267	6.30963e-05
HIST1H4E	0.000493008	0.372694	1
MED21	1.78607e-25	0.372746	5.72541e-21
DUSP22	1.21591e-39	0.372823	3.89771e-35
SLAMF7	9.2725e-70	0.372841	2.97239e-65
CSGALNACT1	2.47794e-17	0.37291	7.94329e-13
RTL8C	8.52804e-42	0.372948	2.73375e-37
HIST1H1D	1.49181e-21	0.373038	4.78216e-17
AL162231.2	2.95603e-08	0.373083	0.000947586
SLC1A4	9.72572e-53	0.37309	3.11768e-48
STXBP1	4.3444e-13	0.373097	1.39264e-08
TRAM2	3.38537e-43	0.373224	1.08521e-38
GSTP1	0	0.37325	0
ZNF503	5.06745e-16	0.373257	1.62442e-11
FAM13C	5.54301e-09	0.373273	0.000177687
ARFGAP3	2.69518e-84	0.373292	8.63966e-80
TPST1	8.85652e-20	0.373352	2.83905e-15
ANO7	0.671095	0.373366	1
NKX2-3	1.25035e-17	0.373384	4.00813e-13
DMKN	5.8541e-16	0.373415	1.87659e-11
CD163L1	0.00300025	0.373554	1
MRPL36	8.10108e-69	0.37359	2.59688e-64
SLFN11	1.11608e-26	0.373624	3.57771e-22
ZBTB6	2.60567e-10	0.373638	8.35272e-06
NUDT3	1.21898e-44	0.373674	3.90755e-40
DDX28	0.000177562	0.373889	1
EIF3E	1.78887e-76	0.373907	5.73441e-72
BAMBI	8.33437e-09	0.373919	0.000267166
TSHZ3	1.12121e-12	0.37403	3.59414e-08
EIF2AK3	5.61098e-68	0.374121	1.79865e-63
FAM110D	1.28945e-07	0.374158	0.00413345
BMP4	2.05201e-15	0.37419	6.57793e-11
SUV39H2	1.78373e-06	0.374216	0.0571794
FSTL3	1.5851e-07	0.374264	0.00508121
ADGRB3	1.4042e-05	0.374265	0.450129
SPCS1	6.29634e-290	0.374318	2.01835e-285
MRPL30	0.000198295	0.374331	1
LRRC59	2.20783e-83	0.37444	7.07742e-79
NDUFA7	2.91665e-80	0.37451	9.34962e-76
LRTOMT	3.26271e-07	0.374523	0.0104589
SRP72	3.00579e-89	0.374612	9.63535e-85
TBC1D9	1.14794e-31	0.37463	3.67983e-27
ETV7	4.13443e-07	0.374689	0.0132533
CCDC106	6.585e-10	0.374696	2.11089e-05
SIX5	9.51967e-21	0.374705	3.05163e-16
SLC24A3	6.66591e-12	0.374798	2.13682e-07
YIPF1	8.50501e-26	0.374889	2.72637e-21
SEC13	5.35032e-116	0.374934	1.7151e-111
OLFML3	4.32515e-18	0.374969	1.38647e-13
LAMB2	2.62099e-22	0.374985	8.40186e-18
PLAC9	3.37676e-17	0.375022	1.08245e-12
ZNF582	2.67828e-05	0.375032	0.858549
SYNPO2	4.62724e-11	0.375038	1.48331e-06
PSMA6	1.68908e-146	0.375069	5.41452e-142
HMGA1	5.65674e-45	0.375177	1.81332e-40
COL14A1	3.77484e-16	0.375232	1.21006e-11
PAPSS1	6.64498e-67	0.375272	2.13012e-62
CKAP2L	0.00148344	0.375346	1
ZNF208	3.52427e-05	0.375376	1
FILIP1L	2.53906e-28	0.375506	8.13922e-24
HHLA3	1.4975e-08	0.375577	0.000480038
NTF3	7.72849e-07	0.37563	0.0247744
OSTC	5.05247e-163	0.375678	1.61962e-158
LINC01410	5.00734e-08	0.375713	0.00160515
TIFA	2.72236e-38	0.375806	8.7268e-34
PLAAT3	3.65324e-43	0.37584	1.17108e-38
HSPG2	2.42028e-32	0.375849	7.75846e-28
COPS6	6.41175e-89	0.375858	2.05535e-84
PKD2L2	2.609e-05	0.376058	0.836341
DIPK2A	1.01297e-13	0.376122	3.24718e-09
ZBED3	7.75042e-11	0.376141	2.48447e-06
PDE1C	1.67048e-18	0.376169	5.3549e-14
ECM1	6.94274e-18	0.376178	2.22556e-13
PLLP	4.19236e-08	0.376199	0.0013439
SH3RF3	2.27182e-12	0.376217	7.28253e-08
NENF	3.09168e-135	0.37633	9.91068e-131
ANLN	0.000165101	0.376408	1
TSHZ2	1.05785e-14	0.376426	3.39104e-10
SLC2A6	2.51011e-07	0.376442	0.00804642
RASL11A	8.25848e-24	0.376444	2.64734e-19
ZNF593	1.2897e-53	0.37645	4.13427e-49
SEPTIN2	5.70116e-128	0.376451	1.82756e-123
OSBPL3	1.5921e-74	0.376463	5.10363e-70
ENPP2	6.65806e-10	0.376466	2.13431e-05
SLC27A5	1.00599e-11	0.376473	3.2248e-07
AC019205.1	4.00168e-05	0.376558	1
TMEM176B	4.20841e-59	0.376578	1.34905e-54
PTTG1	1.31939e-14	0.376637	4.22944e-10
IQSEC1	1.15353e-32	0.376645	3.69775e-28
GSTM2	1.82201e-38	0.376699	5.84064e-34
KCTD14	7.61793e-05	0.376721	1
TCTN1	1.14449e-27	0.376743	3.66879e-23
RAN	2.71889e-209	0.37675	8.71568e-205
HEY1	6.59912e-09	0.376753	0.000211542
RELL2	0.106437	0.376758	1
LDHA	9.20234e-223	0.3768	2.9499e-218
SDC3	2.67586e-17	0.37684	8.57775e-13
BMP6	3.14879e-52	0.376983	1.00938e-47
PCDH12	7.74649e-06	0.377014	0.248321
HLA-DMB	3.90721e-11	0.377083	1.25249e-06
VAPB	6.18202e-33	0.377093	1.98171e-28
FHOD3	5.5679e-05	0.377185	1
IGKV3D-20	1.34896e-08	0.377216	0.000432423
CHI3L2	0.00630146	0.377224	1
CCT8	5.24039e-97	0.37727	1.67986e-92
SUMO3	5.27673e-55	0.377306	1.69151e-50
GNG7	3.11744e-66	0.377325	9.99327e-62
TALDO1	1.50439e-131	0.377401	4.82248e-127
FMNL3	9.41033e-22	0.377439	3.01657e-17
DCBLD1	8.50182e-22	0.377449	2.72534e-17
ARF4-AS1	8.19493e-06	0.377492	0.262697
KDELR1	1.45404e-202	0.377528	4.66107e-198
GRID1	1.16687e-06	0.377533	0.0374051
PRAF2	1.27873e-12	0.377535	4.09909e-08
AL096794.1	3.37456e-06	0.377566	0.108175
ALPK3	0.00156476	0.377579	1
TROAP	3.42539e-05	0.377616	1
MAOB	2.50747e-07	0.37762	0.00803795
NOS3	3.56846e-07	0.377625	0.0114391
PSMB6	4.92905e-170	0.377753	1.58005e-165
AC008969.1	1.99935e-05	0.377802	0.640913
HILPDA	4.09613e-07	0.377804	0.0131306
TBX2	3.3118e-10	0.377821	1.06163e-05
PPP1R8	2.11081e-14	0.377839	6.76642e-10
CLCC1	1.60314e-29	0.377841	5.13904e-25
TM6SF1	0.000536599	0.37786	1
CDK4	2.16974e-69	0.377916	6.95532e-65
C16orf89	0.000441675	0.377921	1
ACP5	7.41445e-38	0.377925	2.37677e-33
WDR5	9.54683e-21	0.377946	3.06033e-16
BST1	1.03163e-06	0.377968	0.03307
AC010642.2	5.02179e-36	0.377984	1.60979e-31
CSF1	5.77699e-22	0.378009	1.85187e-17
LSM2	4.06441e-73	0.378063	1.30289e-68
POT1	1.05491e-15	0.37811	3.38162e-11
COMT	1.20828e-74	0.378121	3.87327e-70
DBNL	1.23309e-49	0.378122	3.95278e-45
MARCKSL1	5.32865e-87	0.378151	1.70815e-82
FLNA	3.33153e-69	0.378163	1.06796e-64
BLMH	4.1873e-28	0.378187	1.34228e-23
TK1	2.03012e-10	0.378226	6.50776e-06
COPZ1	1.36491e-104	0.37825	4.37535e-100
FAM50B	6.99385e-13	0.378287	2.24195e-08
DNAJC3	3.65357e-147	0.378355	1.17119e-142
STARD4	1.43401e-12	0.378359	4.59687e-08
IER3IP1	1.16149e-96	0.378361	3.72328e-92
EXO5	1.51418e-05	0.378416	0.485387
UBE2D4	5.4571e-21	0.378421	1.74933e-16
CADM3	7.81459e-05	0.378435	1
S100A9	0.319288	0.378494	1
TCEA2	5.4877e-23	0.378542	1.75914e-18
HOXD9	1.69981e-06	0.378544	0.0544892
CD320	3.03912e-56	0.37855	9.74221e-52
EEF1AKMT4	9.61457e-13	0.37856	3.08205e-08
CDKN2A	1.17313e-19	0.37862	3.76058e-15
LAMTOR5	4.88505e-100	0.378621	1.56595e-95
TET1	1.04136e-29	0.378686	3.33819e-25
FLRT2	1.13167e-05	0.378687	0.362769
CNP	8.36268e-24	0.378825	2.68074e-19
STMN1	4.5721e-33	0.378838	1.46563e-28
AL662797.1	3.10723e-11	0.378845	9.96054e-07
SMIM4	3.94451e-23	0.378867	1.26445e-18
SLC43A2	3.17723e-16	0.378867	1.01849e-11
INTS13	9.626e-15	0.378878	3.08571e-10
A1BG	3.51314e-58	0.37888	1.12617e-53
LINC00582	3.4529e-13	0.378897	1.10686e-08
TLCD3A	1.79792e-10	0.378978	5.7634e-06
HAVCR2	4.20392e-07	0.378991	0.0134761
SRSF9	2.22579e-198	0.379013	7.13499e-194
RIPK2	1.0425e-18	0.379129	3.34184e-14
IGLVI-70	3.6283e-11	0.379161	1.16309e-06
SLC43A3	6.05017e-16	0.379211	1.93944e-11
CYB5R1	8.56814e-33	0.379212	2.7466e-28
JPH1	0.104465	0.379248	1
C1orf56	2.4478e-09	0.379359	7.84668e-05
ITGAM	0.000289503	0.379379	1
TRIM47	9.69785e-24	0.379452	3.10874e-19
PRXL2C	3.27834e-28	0.379455	1.0509e-23
PHETA2	1.0847e-11	0.379467	3.47713e-07
TRPM5	9.96455e-05	0.379478	1
MAP1A	6.96877e-08	0.379511	0.00223391
ADAMTS7	8.35165e-08	0.379542	0.0026772
POGLUT2	1.85274e-07	0.379736	0.00593915
METAP2	1.51589e-28	0.379858	4.85932e-24
CD302	1.21113e-36	0.379872	3.88241e-32
TAGLN2	0	0.379929	0
SELENON	9.08901e-23	0.380008	2.91357e-18
PRKD1	4.64341e-14	0.380014	1.48849e-09
SLC40A1	2.61923e-30	0.38004	8.39621e-26
ALOX5	2.52755e-26	0.380057	8.10231e-22
WDR5B	0.000129604	0.380087	1
DCPS	1.49641e-47	0.380115	4.7969e-43
GYPC	8.22303e-107	0.38014	2.63597e-102
CALHM6	6.7246e-07	0.380203	0.0215564
GJA1	6.86477e-12	0.380244	2.20057e-07
CSTB	3.35957e-197	0.380326	1.07695e-192
ZNF304	0.000234545	0.380335	1
ADCY4	3.48251e-10	0.380342	1.11635e-05
CENPS	3.52941e-15	0.38045	1.13139e-10
GPX3	3.22415e-17	0.380499	1.03353e-12
RACK1	0	0.380507	0
DNAJC18	2.36536e-12	0.380538	7.5824e-08
MIR3142HG	0.00399051	0.380574	1
MSN	1.52721e-120	0.380598	4.89563e-116
SH3BGRL	5.40725e-108	0.380625	1.73335e-103
BTD	1.51036e-50	0.380658	4.84162e-46
RENBP	1.34224e-08	0.380735	0.000430267
NUMBL	2.55266e-08	0.38077	0.00081828
ACOT9	1.6565e-27	0.380776	5.31008e-23
PSMD6	1.44941e-59	0.380781	4.64624e-55
SYDE1	9.2962e-11	0.380786	2.97999e-06
SNRPE	3.63262e-65	0.380837	1.16447e-60
MAPK1IP1L	5.70016e-92	0.380839	1.82724e-87
MRPS24	8.39288e-127	0.380857	2.69042e-122
LINC01140	1.10738e-09	0.380866	3.54983e-05
PSMB3	2.93068e-163	0.380867	9.3946e-159
SMIM13	1.89916e-20	0.380901	6.08794e-16
ACP1	1.01279e-94	0.380906	3.24658e-90
CFAP161	0.000237986	0.380962	1
LDOC1	3.63418e-09	0.381114	0.000116497
AKR1A1	2.43108e-126	0.381146	7.79306e-122
ZNF295-AS1	9.36598e-06	0.38115	0.300236
ATG3	7.192e-74	0.381174	2.30547e-69
RNASEK	0	0.381198	0
C8orf33	1.03098e-18	0.381226	3.3049e-14
NOVA1	5.59945e-17	0.381352	1.79496e-12
C17orf49	4.94647e-77	0.381372	1.58564e-72
ZNF468	2.92311e-08	0.381396	0.000937033
C22orf39	1.53512e-37	0.381425	4.92097e-33
MDM2	4.87365e-53	0.381451	1.5623e-48
PSMD4	6.66809e-85	0.381485	2.13752e-80
MAP3K20	1.03198e-24	0.381499	3.3081e-20
KIF14	0.00712768	0.381504	1
KDELR2	2.35235e-155	0.381536	7.54069e-151
[truncated: 12,414 more rows]
