# Supplementary material for: Non-variable RNA deletion using the CRISPR-Cas9 technique demonstrated improved outcomes in human intestine single-cell RNA sequencing data, even at half sequencing depths
Source: Genomics Inform. 2025 May 20;23:14. doi: 10.1186/s44342-025-00043-6 (PMC12093678; doi:10.1186/s44342-025-00043-6)
Supplement: Supplementary file 10 — Supplementary Material 10: Supplementary Table S6. The cohort data. [file 44342_2025_43_MOESM10_ESM.xlsx]

## Sheet: Sheet1
GEM	Inflammation	Age/sex	patient ID
GEM11	Inflammation site	61/M	60145804
GEM11	Inflammation site	38/M	54875890
GEM11	Inflammation site	57/F	57211084
GEM11	Inflammation site	37/M	55977395
GEM12	Inflammation site	67/M	37728898
GEM12	Inflammation site	69/M	14212105
GEM12	Inflammation site	33/M	52877489
GEM13	Inflammation site	28/M	73428017
GEM13	Inflammation site	29/M	72517604
GEM13	Inflammation site	34/M	44421397
GEM13	Inflammation site	23/M	74790607
GEM18	Inflammation site	50/M	46300319
GEM18	Inflammation site	33/M	71364117
GEM18	Inflammation site	28/M	51171265
GEM18	Inflammation site	41/M	59645683
GEM14	Non-Inflammation site	34/M	44421397
GEM14	Non-Inflammation site	28/M	51171265
GEM14	Non-Inflammation site	44/F	38798650
GEM14	Non-Inflammation site	41/M	59645683
GEM15	Non-Inflammation site	28/M	55087999
GEM15	Non-Inflammation site	32/M	41059971
GEM15	Non-Inflammation site	61/M	60145804
GEM15	Non-Inflammation site	38/M	54875890
GEM16	Non-Inflammation site	57/F	57211084
GEM16	Non-Inflammation site	37/M	55977395
GEM16	Non-Inflammation site	67/M	37728898
GEM16	Non-Inflammation site	31/M	55361495
GEM17	Non-Inflammation site	69/M	14212105
GEM17	Non-Inflammation site	33/M	52877489
GEM17	Non-Inflammation site	29/M	72517604
GEM17	Non-Inflammation site	28/M	73428017
